# Supplementary material for: Profiling of Olfactory Receptor Gene Expression in Whole Human Olfactory Mucosa
Source: PLoS One. 2014 May 6;9(5):e96333. doi: 10.1371/journal.pone.0096333 (PMC4011832; doi:10.1371/journal.pone.0096333)
Supplement: Table S1 — Cq values obtained for all OR genes and reference genes in all WHOM samples including assays ID from Applied Biosystems. (XLSX) [file pone.0096333.s002.xlsx]

## Sheet: Cq values
Cq values obtained for all OR genes and reference genes in all WHOM samples including assays ID from Applied Biosystems.
Sample Nb		1	2	3	4	5	6	7	8	9	10	11	12	13	14	15	16	17	18	19	20	21	22	23	24	25	26
age		46	50	59	61	61	68	70	72	75	75	79	79	81	39	50	52	53	54	65	67	69	70	74	74	75	79
sex		F	F	F	F	F	F	F	F	F	F	F	F	F	M	M	M	M	M	M	M	M	M	M	M	M	M
Well	Detector Name																												average	stdev
1	OR10A3-Hs00939787_s1	31.4166	33.4812	29.3482	31.7577	30.3695	30.1144	31.4077	27.8548	30.2823	30.6478	28.8609	30.5145	30.7278	30.4347	29.5051	29.4946	30.3236	30.2612	31.2426	30.7207	30.8912	30.4828	30.3545	28.7552	30.8432	32.1948		30.4726	1.1369
2	OR10A4-Hs01651510_s1	30.4151	28.4601	28.3638	28.8147	28.4888	28.0688	27.6482	27.5608	28.2037	28.8584	29.1609	28.9916	27.2052	29.5349	27.2889	28.575	27.8147	28.6653	28.7153	28.2758	29.3399	28.7327	28.9562	28.9882	29.5858	31.6068		28.7046	0.943136
3	OR10A5-Hs04231221_s1	29.7582	29.2735	28.3603	30.2556	28.906	28.878	28.168	29.5442	29.3782	29.8169	30.0073	28.4388	28.4993	30.382	28.1071	29.0059	28.946	30.7131	29.8871	28.9027	28.2727	27.6157	29.7826	30.4668	30.7087	30.3208		29.3229	0.886376
4	OR10A6-Hs01943048_s1	27.187	26.9822	23.8988	27.4398	26.6984	30.2125	29.117	23.4904	31.33	28.5705	28.7399	28.6107	28.1291	25.748	28.0462	25.9872	26.3746	28.2459	28.2593	29.1387	28.744	30.117	29.6307	26.6858	29.9754	28.8443		27.9309	1.85968
5	OR10A7-Hs02339256_s1	40	32.915	40	40	40	40	34.3083	40	40	40	40	40	40	33.6713	40	32.9463	40	40	40	40	40	40	40	40	40	40		38.9939	2.41727
6	OR10AD1-Hs01000430_s1	29.9095	28.3321	27.2317	27.8952	28.8438	28.6346	28.9039	28.3117	26.9055	29.7527	28.9658	30.2243	27.1502	28.6448	27.0884	28.8115	26.6767	28.1326	28.3138	28.2669	28.839	28.2724	29.0866	27.7825	28.3528	29.6906		28.4238	0.925653
7	OR10AG1-Hs02340356_s1	34.2527	40	31.9673	40	31.6279	40	32.652	30.5393	40	34.6172	31.9698	32.7955	36.4681	31.8622	40	30.9587	32.014	40	33.0783	33.954	33.4195	40	34.7487	32.9085	40	34.141		35.1529	3.52039
8	OR10C1-Hs00273849_s1	40	33.916	35.2282	34.8195	32.7973	33.5091	32.9689	30.0929	40	32.6754	40	32.6632	40	31.9001	32.5192	31.2595	33.1946	33.9228	40	34.5461	35.4998	40	40	34.0179	40	36.4566		35.461	3.34421
9	N/A-Hs04231196_s1	34.8631	36.4785	40	40	40	40	40	31.2585	40	33.338	40	33.8045	40	34.6152	34.2342	31.42	40	40	32.6363	34.6653	36.8278	40	33.3751	34.219	40	34.5287		36.7794	3.25045
10	N/A-Hs04231200_s1	33.1381	34.6656	31.3214	40	34.253	33.5023	35.097	30.2365	40	33.1082	32.7722	32.2609	34.0406	40	36.9638	32.6051	32.1221	40	40	40	40	40	40	40	33.2326	33.4686		35.8765	3.53806
11	GAPDH-Hs99999905_m1	17.8639	17.9506	17.2854	17.5752	17.8996	17.9455	17.1289	17.367	16.9513	17.4944	17.4002	17.4525	16.8292	18.3402	17.1673	17.5855	17.2784	17.9147	17.4091	17.5967	18.4076	16.8567	17.4828	18.1466	17.8873	18.5323		17.6057	0.460762
12	GAPDH-Hs99999905_m1	18.1326	18.2238	17.3171	17.1397	17.6814	18.551	17.0657	17.2095	16.5223	17.7287	17.0521	17.5211	16.8287	18.8956	17.3539	17.4012	16.9672	17.5605	17.3936	17.4393	18.5812	17.0844	17.4301	17.8241	17.5943	18.9236		17.5932	0.622919
13	OR10G2-Hs01593740_s1	33.7847	31.7095	31.2935	32.8298	32.2895	33.6991	32.4	32.1777	34.2679	32.0796	33.6783	33.6586	33.4753	33.1527	40	32.6814	40	32.6208	31.3213	40	39.3408	34.98	33.6603	30.5237	40	32.7489		34.1682	3.00126
14	OR10G3-Hs01593747_s1	26.7668	26.2089	24.6069	29.1603	27.2518	28.8228	29.2381	25.2175	40	26.4014	25.5167	25.4888	28.3081	23.9649	27.1322	25.0741	24.8095	26.7848	26.2403	27.1338	26.477	30.9861	28.7758	26.8175	30.7617	29.3673		27.589	3.1411
15	OR10G4-Hs01943057_g1	30.0874	31.8983	29.5515	34.2905	31.4014	35.5122	32.1915	26.5173	38.083	30.2475	31.4299	30.2981	31.5274	28.4579	33.4047	29.0388	30.5745	31.4122	30.8961	31.3369	30.7056	34.0146	35.4498	30.1713	34.381	32.9134		31.7613	2.48632
16	N/A-Hs04231198_s1	32.1889	33.5023	32.7462	31.9077	31.4479	32.3239	33.288	30.5455	40	40	32.6037	32.7461	31.9376	40	32.818	32.6174	32.3348	33.1521	40	33.9224	32.4988	34.473	33.6708	40	31.6376	33.4478		34.0696	3.0605
17	OR10G7-Hs01943065_g1	31.0242	31.7222	29.009	33.905	32.4138	40	35.5804	28.4298	40	31.5634	31.8832	32.3943	32.0138	30.88	32.2276	29.9034	29.9047	32.3723	30.8801	33.0701	34.3635	35.6738	32.2256	30.6948	40	33.5067		32.9093	3.13651
18	OR10G8-Hs01943069_g1	40	40	34.2084	34.188	40	40	40	31.5986	40	34.6248	34.8446	32.2903	32.4988	40	32.7437	33.0083	33.3807	34.5846	40	40	40	40	34.7937	33.1035	33.6522	33.9703		36.2881	3.32774
19	OR10G9-Hs01940426_s1	40	34.4595	40	40	40	33.7854	34.7776	29.9195	40	34.1625	33.2279	34.2827	34.8374	33.5587	34.8786	33.0758	33.4345	40	40	40	40	40	36.0814	40	40	40		36.9416	3.27666
20	OR10H1-Hs00273845_s1	30.0957	29.1177	27.1648	30.4832	28.9748	32.4494	31.0725	26.2195	33.2999	28.2428	28.3835	27.7776	31.1634	26.3196	31.4348	26.3196	28.0857	30.3084	28.2328	30.0159	28.4111	32.2043	30.3029	28.2957	31.7878	31.1388		29.5116	1.99138
21	OR10H2-Hs00360212_s1	33.8462	33.0268	40	30.3348	33.8701	32.8007	34.2277	31.3619	40	31.8497	32.5246	32.1643	40	34.2699	34.9659	33.2092	32.9917	40	40	32.8439	40	39.1209	34.4586	33.7655	40	31.7533		35.1302	3.39028
22	OR10H3-Hs00601616_s1	40	40	40	32.6055	32.4074	40	33.1175	30.7296	40	32.7118	40	40	40	31.2326	34.7837	29.8421	33.6463	34.1853	33.524	40	32.1879	33.4773	40	33.4752	40	33.5064		35.8243	3.77945
23	OR10H4-Hs01589465_s1	34.2425	32.921	29.9626	31.5208	30.9889	33.537	40	30.1361	40	29.6535	31.7972	30.3586	40	30.0635	40	27.1419	32.8395	31.978	40	40	32.7906	40	40	30.8643	40	40		34.646	4.53121
24	OR10H5-Hs02338899_s1	32.6616	27.7313	24.9135	31.3776	28.1256	32.4971	32.0501	26.4907	40	26.8717	27.8487	26.4986	32.0758	24.4445	29.9863	26.5398	26.4607	29.1638	27.7325	30.2449	26.3894	31.9559	29.9059	28.3076	33.9136	32.7248		29.4966	3.43164
25	OR10J1-Hs00273418_s1	34.3069	33.3557	33.6312	33.9172	34.0649	36.2621	33.4765	30.133	35.0773	34.0803	34.112	34.5736	33.3154	32.2626	33.0001	32.3663	33.5777	35.4748	34.4135	40	34.4402	40	34.5286	31.1114	35.7999	34.0741		34.2829	2.13702
26	OR10J3-Hs01943092_s1	34.2002	40	34.1421	40	40	40	40	34.1151	40	33.9917	40	40	40	34.1412	40	40	40	34.7715	40	40	40	40	40	40	34.0243	40		38.4379	2.62765
27	OR10J5-Hs02338915_s1	32.4374	32.6648	29.2215	33.3152	32.3258	35.4642	33.028	29.9414	40	32.2037	30.9118	32.9437	33.6896	31.4532	33.1596	30.1632	31.7419	40	32.1545	32.2525	34.1323	33.9736	32.9213	31.9695	36.4166	34.1174		33.177	2.55255
28	OR10K1-Hs01089437_s1	31.4893	28.8996	28.4366	31.9065	29.3056	32.6287	33.5475	27.2019	34.2802	30.8292	31.4917	29.5122	32.3797	27.8728	31.9534	28.248	29.3584	31.6853	29.9301	31.6984	31.2131	32.8117	31.839	31.1847	33.8133	33.8284		31.0517	1.9657
29	OR10K2-Hs02341973_s1	31.5506	28.3393	30.6389	30.6699	27.9598	32.6966	31.7715	28.2684	40	28.695	29.7238	28.0052	31.478	24.9	30.282	28.1209	27.7299	29.8628	29.8755	30.6255	28.8063	31.9549	31.658	28.7713	32.8387	33.799		30.347	2.79713
30	OR10P1-Hs01675517_s1	31.4027	31.2246	31.5857	32.3954	31.0748	40	33.1127	29.7015	31.9052	31.3785	40	31.4299	33.6445	31.328	31.707	30.1932	32.2213	31.6793	31.9948	32.3406	33.5112	40	33.3614	32.9164	40	40		33.4657	3.37804
31	OR10Q1-Hs02341956_s1	31.7335	29.4215	29.9674	29.6557	29.249	32.3244	28.4313	29.1775	29.7279	31.3398	31.916	30.1687	30.419	30.4427	28.8543	29.2959	28.9345	29.9072	30.4721	31.8436	30.5352	30.861	29.7355	30.6239	29.9882	31.6761		30.2578	1.0516
32	OR10R2-Hs01888631_s1	36.3087	33.1823	33.0239	35.61	33.1518	35.1767	36.0125	30.0727	36.2434	31.7193	34.3817	33.9231	40	30.018	35.4732	30.966	32.115	35.2858	34.7772	33.789	33.0289	35.3349	35.3613	33.7752	40	40		34.5666	2.67491
33	OR10S1-Hs02341971_s1	32.1292	31.4678	34.4489	31.201	32.5288	31.8967	33.3177	28.8205	34.7746	31.6109	32.1893	31.3208	32.3748	29.9273	32.8295	29.3707	30.5465	32.663	40	33.3882	31.5476	33.2117	33.9309	31.6872	33.9298	35.4753		32.5611	2.20046
34	OR10T2-Hs02338920_s1	34.0184	33.961	34.4668	32.8053	33.2089	40	32.9845	33.4782	40	33.8651	40	32.2192	40	30.2127	32.9396	31.9185	32.6259	40	31.6849	40	32.894	34.5411	40	34.0045	40	40		35.4549	3.48879
35	GAPDH-Hs99999905_m1	18.4064	18.1462	17.669	17.4117	17.9114	18.3768	16.9972	17.1368	16.5783	17.3443	17.0941	17.5782	17.1452	18.5054	17.2749	17.3058	17.1438	17.6674	17.3355	17.8977	17.9499	17.2732	17.0341	17.6117	17.9058	18.2609		17.5755	0.501487
36	GAPDH-Hs99999905_m1	18.1551	17.6547	17.6985	16.9192	17.9794	17.9397	16.8126	17.0609	16.2964	17.3055	17.3439	17.4392	16.629	18.589	17.2939	17.1909	16.899	17.48	16.9746	17.5351	17.9633	16.8664	16.9735	18.3439	17.8239	18.5617		17.4511	0.597668
37	OR10V1-Hs02340201_s1	33.5976	33.1301	32.8216	33.3257	34.1732	35.8733	34.1456	31.5377	40	32.8507	33.9617	31.9216	32.9877	31.7402	33.7676	31.2845	32.3583	40	40	40	33.2247	35.3011	33.8979	33.9397	34.5492	34.5121		34.4193	2.65769
38	OR10W1-Hs01398519_s1	32.2711	28.8206	28.4683	29.7015	29.2001	30.76	28.3419	30.3786	30.2051	31.5465	30.9567	29.4277	30.3714	28.8011	28.6492	29.5206	28.304	29.4523	29.703	30.3849	31.2812	29.3196	29.671	29.6751	29.8031	30.6714		29.8341	1.01795
39	OR10X1-Hs00935608_s1	32.866	33.8181	31.6796	40	40	40	33.8571	33.203	40	32.6379	40	33.4031	40	32.0091	40	38.4388	40	33.8445	40	40	32.3281	40	40	40	40	35.3522		37.0553	3.45937
40	OR10Z1-Hs02341983_s1	29.6135	31.1614	30.4502	31.3916	30.2605	33.7283	33.9736	27.1902	35.3558	30.6148	31.2032	29.2785	29.9822	29.0111	31.9411	29.2613	29.6413	30.4481	30.3644	33.1409	31.261	33.3204	33.917	30.0708	32.8765	33.3795		31.263	1.94037
41	OR11A1-Hs00273816_s1	26.7508	27.6446	24.1796	29.1256	27.2243	31.1775	30.3457	24.6227	32.5855	26.4185	27.3521	26.6413	29.363	25.371	29.6027	25.3842	25.7579	27.3209	26.4559	28.4636	26.3969	31.9358	27.4206	26.3357	32.1331	30.3092		27.9353	2.37226
42	OR11G2-Hs02340403_s1	28.5683	33.1393	25.428	29.3641	29.4373	32.6886	30.3169	25.9917	40	29.4142	30.4893	33.435	35.0705	33.6359	29.8435	28.5724	32.3058	32.7028	34.8438	33.7482	29.9286	40	40	31.519	40	40		32.7094	4.3446
43	OR11H1;OR11H2;OR11H12-Hs03406084_gH	32.4058	40	28.219	29.7612	31.4436	30.3664	30.6799	28.982	29.8147	30.8506	29.2309	31.2662	27.7464	40	31.9299	32.2131	28.761	31.0262	30.3279	33.7935	32.4804	31.119	33.5552	31.1657	29.447	29.0467		31.3705	2.96821
44	OR11H4-Hs01943152_s1	29.4718	30.5291	29.0005	29.4613	31.6447	28.6334	30.3432	27.9832	32.4989	30.9203	29.3907	29.5165	29.3508	29.605	30.371	29.2125	29.9894	29.9041	29.7358	29.5726	30.5114	30.6472	30.6308	28.7236	30.7391	30.2975		29.9494	0.962819
45	OR11H6-Hs02341998_s1	33.6555	32.3218	30.6806	31.9822	31.9862	30.7061	34.4151	31.3851	33.9165	32.5359	30.9279	32.1323	31.2054	32.9562	32.0244	31.1054	31.6993	31.6752	31.1194	31.8868	31.7491	35.4994	32.8548	29.9234	32.8022	32.4835		32.1396	1.24339
46	N/A-Hs04231201_s1	30.2327	29.8859	27.8101	28.7544	28.8026	27.81	28.47	28.1135	30.2789	29.1523	29.2527	28.42	27.4124	28.789	28.8578	28.5744	28.5188	29.4902	28.4014	28.7232	28.5212	29.5877	27.4547	28.2236	28.8617	29.573		28.7682	0.762886
47	OR11L1-Hs00936175_s1	31.3504	30.0254	29.9319	30.504	29.5626	28.7629	30.1451	28.4714	30.63	30.0761	30.4918	29.9668	30.4922	30.2225	29.9401	29.3606	29.5408	31.1082	33.1261	31.292	30.836	30.3499	29.907	29.8009	30.5039	29.5985		30.2307	0.900985
48	OR12D2-Hs00273815_s1	31.7196	29.2666	32.6076	33.8457	30.5945	32.4166	34.2613	28.8228	33.897	28.9929	32.88	31.1548	31.5591	29.9655	30.2813	31.0872	28.406	32.6492	29.1588	29.1912	29.2008	34.2376	31.1226	30.7508	32.129	40		31.5461	2.48247
49	OR12D3-Hs00258471_s1	40	33.9885	32.6217	32.9059	38.2832	40	34.2299	30.0453	40	33.7627	40	32.5385	33.1428	31.5996	40	32.4913	33.5716	40	33.8524	34.1773	40	40	40	32.9068	33.7161	33.6448		35.6722	3.47005
50	OR13A1-Hs01102141_s1	29.94	28.6436	26.3979	28.6471	28.9644	29.0102	29.3453	26.1531	30.286	27.8701	29.543	27.526	29.7042	27.7926	28.9949	27.2811	27.2524	29.9312	29.5377	30.2558	28.6246	29.8791	29.7813	28.2169	29.8127	29.2438		28.7937	1.16577
51	OR13C2-Hs01587074_sH	31.2682	30.728	30.2476	32.0773	31.1293	32.0967	31.8516	29.8334	31.3648	33.5559	32.9213	32.1705	32.2229	29.2218	33.1335	31.8981	31.6177	31.7109	30.8785	31.7	31.3158	31.649	32.9788	31.5884	32.0286	31.324		31.6351	0.975124
52	OR13C3-Hs02338626_s1	34.6373	35.8472	31.755	33.295	33.3643	33.1446	34.0356	29.7487	34.8441	34.1999	32.413	32.3654	34.4422	31.3438	33.8292	31.8739	31.9382	33.3299	32.6684	32.4013	33.9619	34.9017	40	32.5963	34.3355	34.7641		33.5399	1.89013
53	OR13C4-Hs01075197_s1	34.3381	33.6361	34.6017	34.8035	33.3303	33.4975	32.5589	30.932	33.7742	35.0892	33.2745	32.8815	33.583	31.6975	33.8489	34.5013	32.9877	34.429	35.138	35.6517	40	40	33.5866	33.8784	34.0602	34.4532		34.2513	1.98186
54	OR13C5-Hs02338927_s1	40	33.0583	32.0907	32.6927	40	32.3873	32.2368	31.3957	34.4549	33.9834	32.2826	32.3483	34.7362	31.4896	33.7681	33.1488	31.2291	33.344	33.0288	34.9231	33.3629	32.9367	35.1595	31.7948	32.8566	32.9982		33.5272	2.17612
55	OR13C8-Hs01104244_s1	40	37.2916	32.7403	32.55	40	32.327	34.1551	33.5063	40	33.1439	33.8073	32.2348	36.1909	33.6452	40	32.8293	31.431	33.367	33.6582	40	32.1736	32.9721	40	34.1419	33.3113	33.9087		34.9764	3.03974
56	OR13C9-Hs01875961_s1	33.3375	31.2362	32.1713	31.2768	31.9835	32.4965	31.8118	28.8198	40	31.7498	31.8562	31.601	31.1566	30.2638	32.164	31.1445	30.7785	32.125	31.839	33.3262	31.5777	33.3593	31.7705	30.9659	30.9365	32.5809		32.0127	1.89687
57	OR13D1-Hs02338929_s1	33.6899	31.3917	30.5505	30.3137	32.0143	30.6223	30.2202	31.3419	31.2602	32.1733	30.9317	31.5932	30.8876	30.6576	30.4451	34.4421	31.1908	31.436	31.7896	32.3327	31.6219	30.9595	32.4291	29.2551	31.4576	32.4259		31.4398	1.08372
58	OR13F1-Hs02338937_s1	40	34.3689	32.8188	34.6851	33.361	34.0075	32.8526	32.936	34.8353	36.1486	33.2199	35.5949	40	32.2318	40	32.818	33.4566	37.6482	32.1701	35.0011	39.5031	40	40	40	35.9652	40		35.9086	3.01491
59	OR13G1-Hs00999699_s1	29.6934	28.4773	27.5624	27.925	27.6059	26.55	27.3204	26.4661	27.2432	27.4486	28.4294	27.2025	27.4821	29.6373	28.2215	28.526	27.5542	28.2366	28.9599	29.0137	29.2925	27.9277	27.2522	27.4486	28.1415	26.5432		27.9293	0.896484
60	OR13H1-Hs02338953_s1	31.7175	34.7651	33.5665	40	40	40	40	31.9254	40	40	40	40	40	36.2842	40	32.2071	40	34.4981	40	40	34.5551	40	34.6748	40	40	40		37.8536	3.13448
61	OR13J1-Hs00913916_s1	32.0618	31.1419	29.9451	28.6081	30.9068	28.3649	28.6563	28.9019	29.7909	29.9986	29.0379	29.3781	28.5203	30.8484	29.6699	30.7958	29.2399	30.6396	30.3413	31.6573	30.7202	30.481	29.1575	29.3944	29.3962	28.5804		29.8552	1.02997
62	OR14A16-Hs04231208_s1	31.656	32.3702	28.5758	29.2923	30.5439	29.451	29.6246	29.9097	29.7035	29.8757	32.1282	29.4721	30.51	30.4871	29.8616	30.2242	29.5816	31.6109	31.9388	31.1653	31.9101	30.2152	29.7236	30.6251	32.1164	30.2571		30.4935	1.04646
63	N/A-Hs01039544_s1	32.8549	29.9563	27.495	29.1058	29.3086	27.5549	28.7285	28.3973	29.6873	27.6836	29.2927	27.5478	28.9652	29.2183	27.9358	31.0048	30.0564	29.5973	29.8552	30.5618	32.5248	28.4883	28.4901	30.0315	30.2052	28.8241		29.3604	1.37159
64	OR14C36-Hs01088105_s1	34.4294	33.3979	33.4571	33.3455	33.0984	32.6013	33.4062	30.2121	40	33.3338	33.218	31.7799	33.76	31.8616	40	30.241	31.7814	32.8138	33.2566	33.7752	33.1732	33.6347	40	33.2661	40	34.3908		34.009	2.79945
65	OR14I1-Hs04231213_s1	30.7065	33.6551	33.3205	33.3498	31.4901	34.3293	33.5157	29.4047	40	31.4099	32.5087	31.1798	33.31	31.5822	32.6461	30.2355	30.2112	33.1353	40	32.1991	31.724	40	40	31.4464	33.2588	40		33.6392	3.38251
66	OR14J1-Hs01589184_s1	29.9715	31.69	28.8646	32.2102	29.9898	34.819	34.5479	28.9513	37.1877	31.7855	34.3904	30.9826	32.9065	27.9737	31.9926	29.1019	31.0848	30.5529	30.1022	32.3437	30.1286	35.6983	32.7072	29.7664	35.4344	33.8291		31.8851	2.40929
67	OR1A1-Hs00274332_s1	31.8877	40	31.156	33.4376	32.0435	36.8251	36.6359	29.8695	35.9302	32.656	33.0307	33.8514	34.7643	29.6416	33.6838	31.0702	30.4226	40	32.1309	34.1786	32.4342	40	32.9271	33.2575	35.9041	34.0279		33.9141	2.93499
68	OR1A2-Hs00360084_s1	33.3414	40	32.2011	40	34.366	40	40	40	40	34.2068	40	40	34.2143	40	40	40	36.424	40	40	40	40	40	40	40	40	40		38.6444	2.59957
69	OR1B1-Hs02338844_s1	29.8356	30.6307	28.2249	28.5456	29.3017	28.7926	29.3683	28.2831	28.6553	28.7182	28.2419	28.0637	28.4579	29.9539	29.0467	28.6434	27.8036	29.3944	28.4864	28.9471	29.052	28.7237	28.9819	29.1941	29.4824	28.5426		28.8989	0.634908
70	OR1C1-Hs01584719_s1	28.6642	30.4649	29.3005	30.7331	30.5714	28.9975	29.5774	28.816	29.3503	29.818	28.8852	28.2555	28.9928	31.585	29.6303	30.5167	29.4529	30.2693	30.7899	31.1416	31.3616	29.3869	29.511	29.2801	30.8095	29.6472		29.8388	0.894455
71	OR1D2-Hs00358011_s1	27.9814	28.5475	25.7294	29.3855	27.9	31.8223	31.7449	25.5581	32.9008	28.5467	28.2575	27.527	28.9184	26.5752	29.1756	26.4467	26.5622	28.3466	27.867	30.1651	27.6497	32.9959	30.6054	28.3753	31.7404	30.7305		28.9252	2.11047
72	N/A-Hs03037845_g1	32.5247	33.5324	31.7005	33.1256	32.1606	32.3266	32.3651	31.4971	31.8523	31.4195	32.0014	31.2299	33.9185	32.7735	33.6219	30.3185	31.6484	29.9865	31.8862	32.3016	31.1073	32.6438	31.3507	37.6851	30.2772	31.6936		32.1903	1.49054
73	OR1E1;OR1E2-Hs00243401_s1	31.7835	40	29.5916	40	30.9979	33.9812	33.2583	29.2002	31.3327	31.2465	31.9662	30.8966	30.2948	31.7574	40	30.6707	30.7902	33.1487	32.1886	40	32.5229	32.303	40	30.8915	30.8838	31.6367		33.1286	3.57681
74	OR1E2-Hs01059088_s1	40	35.1255	30.993	40	33.8905	33.4378	40	32.5826	31.9369	34.4965	32.4847	40	33.2174	34.1585	34.1137	32.9324	33.1801	32.6658	40	34.1137	33.7628	40	37.6089	31.8733	34.3281	33.105		35.0003	3.04761
75	OR1F1-Hs00273441_s1	35.0141	33.6071	35.2264	40	33.5188	40	35.4249	40	40	35.3756	35.4979	40	34.2435	35.3428	40	35.1144	40	34.9743	34.1305	40	40	40	40	40	40	40		37.595	2.69168
76	OR1G1-Hs00243418_s1	33.722	34.2449	40	40	32.3428	37.8167	40	30.8958	33.9192	40	33.6347	31.8147	40	31.6246	33.3557	30.6269	32.7332	33.6166	40	29.3567	40	33.5976	40	32.584	33.4592	40		35.3594	3.74785
77	OR1I1-Hs02342095_s1	34.7347	31.9264	31.4678	31.9968	31.8236	33.596	33.5017	29.1915	33.9708	30.4761	32.1608	31.0529	30.8112	30.7002	33.6231	28.921	31.4283	31.4632	31.7418	32.0544	33.5106	33.6884	34.1875	30.913	40	31.7848		32.3356	2.15161
78	OR1J1-Hs02338853_s1	31.2404	31.0197	29.4552	29.5515	30.0779	29.0138	29.6915	27.7871	30.8583	29.8394	30.1346	30.2926	29.6067	30.5351	30.9256	30.4613	31.2275	30.5427	31.6846	32.796	30.4205	30.2279	32.0074	30.7046	30.8255	29.7699		30.4114	0.999371
79	OR1J2-Hs00979082_s1	33.4772	34.5322	31.7579	30.361	31.9764	30.5512	31.5145	29.5251	32.9091	31.2691	31.5132	30.6443	30.6026	30.4658	32.394	31.0001	31.458	30.8487	31.553	33.1656	29.992	30.8584	32.2507	29.5524	31.2883	29.9086		31.3604	1.22485
80	OR1J4-Hs01593115_s1	31.1238	32.2648	30.2606	29.8712	30.7252	29.4359	30.7761	30.8709	32.2645	31.2718	31.5014	30.6367	30.4716	30.3183	31.4906	31.4165	31.2684	31.4275	32.312	31.3126	30.9114	30.9071	32.2078	31.4637	31.5385	29.7913		31.0708	0.764818
81	OR1K1-Hs00893507_s1	29.1624	28.8077	26.9107	28.3347	29.0662	27.9483	28.3191	27.9084	28.7682	28.3259	27.833	27.7864	27.2658	28.5363	27.6387	28.4819	27.9933	28.9397	28.2124	28.2764	29.0994	27.9266	28.4958	27.8581	28.5101	28.128		28.2513	0.552476
82	OR1L1-Hs00950222_s1	30.6515	32.4252	29.7379	30.4948	31.3798	31.1061	30.6024	30.1223	31.384	30.7022	29.7077	30.5012	29.804	32.4774	30.2904	31.1642	30.0663	31.166	29.7756	30.9797	31.5457	31.5194	31.1377	31.221	30.9483	30.9257		30.8399	0.741867
83	OR1L3-Hs01073432_s1	29.9014	31.9959	29.4712	30.5541	31.586	29.8576	30.6578	30.4574	31.2804	30.5905	30.2222	30.2447	29.8939	31.6784	30.4202	31.5403	29.8933	30.7384	30.2745	30.3108	31.8913	30.4767	30.3785	30.5829	30.4553	29.9472		30.5885	0.676874
84	OR1L4-Hs01589307_s1	30.7457	29.7484	27.228	28.4107	30.1919	28.6699	28.4401	27.8723	29.1783	28.7804	27.8086	28.1948	27.8369	28.8647	28.558	28.4723	27.7556	29.2662	28.7891	28.944	28.7937	28.871	28.4325	28.65	28.5631	28.8463		28.6889	0.750254
85	OR1L6-Hs03987776_s1	29.7391	30.9483	28.5823	29.0092	30.1384	28.2149	29.0506	27.8287	28.1205	28.8336	27.2148	29.421	28.018	30.3267	28.66	28.5661	28.6066	29.591	29.1549	28.7631	28.9039	28.9065	29.2628	28.489	28.2226	27.9284		28.8654	0.829747
86	OR1M1-Hs01125256_s1	29.1495	29.551	26.8562	27.9609	28.6019	30.3184	28.41	26.8595	33.488	28.6244	29.7865	28.6315	29.5322	26.8919	28.5569	27.5369	27.1801	28.6344	27.7734	27.8064	28.5994	29.8803	28.9535	28.5835	32.4222	30.6394		28.8934	1.58139
87	OR1N1-Hs02597671_s1	29.9444	30.6174	30.4978	30.2118	30.2962	28.9519	29.3182	28.6291	34.0184	30.6125	29.4607	29.9879	29.8178	30.9576	31.6541	29.6818	30.4032	29.7756	30.8271	30.7472	30.6274	30.8654	40	30.4403	31.2253	28.5388		30.6965	2.17831
88	OR1N2-Hs02338872_s1	31.4383	30.8371	29.1235	29.476	29.8328	28.8686	29.4185	28.4314	32.3591	28.5636	29.3922	29.4039	29.6787	29.419	29.4839	28.5649	29.4429	30.1976	29.8973	29.2645	29.5561	30.1491	29.9888	31.7179	30.3641	28.7239		29.7536	0.965263
89	OR1Q1-Hs01013981_s1	29.4966	29.1896	27.7885	27.9518	29.5798	27.7108	28.1316	27.2071	28.808	28.2401	28.467	28.0988	27.8139	28.1889	27.7833	28.3661	28.4842	29.1696	28.6945	28.7496	29.4358	28.4179	28.9981	29.2176	29.2353	27.156		28.4762	0.68766
90	OR1S1-Hs02338874_g1	31.0627	34.2493	32.6474	32.4209	33.0065	34.2792	40	29.3271	34.3086	40	40	31.2961	33.8582	33.7917	32.9118	30.1783	32.4667	33.266	40	34.3967	32.1578	40	33.7593	33.1445	40	40		34.7126	3.49399
91	OR1S2-Hs01943035_s1	40	31.8373	40	40	37.504	33.5393	33.6364	40	32.8598	33.5496	40	40	40	40	31.959	33.4802	32.7339	33.8616	40	33.5008	40	40	33.6458	40	40	40		37.0041	3.43272
92	OR2A14-Hs01592816_s1	16.7481	22.0278	27.8351	28.817	25.1487	10.1408	20.6355	16.4094	16.5726	19.9546	7.79601	14.0142	20.0418	15.6057	10.5022	6.78573	6.25349	25.0877	23.878	8.03233	8.96702	8.6029	18.3522	18.5548	27.4244	7.18326		16.5912	7.26165
93	OR2A25-Hs01661905_g1	27.885	30.9498	28.2756	28.8271	30.616	30.6738	29.5282	27.96	28.783	30.3229	29.5631	29.1201	27.4276	28.372	29.6887	28.7326	30.2485	30.7433	28.9431	29.4369	27.8314	31.8528	31.2587	27.0578	30.9389	31.1435		29.4685	1.32261
94	OR2A5-Hs01114065_s1	27.6897	28.5925	26.5336	27.6078	28.6715	29.4689	28.375	25.4577	27.5409	28.7805	27.371	26.7058	28.0173	27.5194	28.3794	26.839	27.9081	29.3217	27.7284	28.9261	26.0207	29.5304	29.5931	27.4348	30.9576	29.4049		28.0914	1.24716
95	OR2AE1-Hs00916579_s1	27.4394	30.1702	26.849	29.1365	29.8219	27.9267	26.971	27.0409	28.3525	27.3244	26.2887	26.5773	26.5816	28.6736	28.7761	28.4407	26.6661	30.2778	27.4899	29.5605	28.1271	29.2064	30.1393	29.5408	27.7222	29.7187		28.2623	1.28167
96	OR2AG1-Hs00999372_s1	29.6185	29.1589	25.8734	28.5597	26.9395	29.0057	28.7202	27.4319	30.0499	27.939	29.2869	28.8568	27.5572	27.5745	28.2193	27.1569	27.9909	29.0104	27.2523	28.5776	28.2212	30.0163	29.4976	27.4337	30.9108	30.8891		28.5288	1.22718
97	OR2AG2-Hs02338961_s1	29.5059	28.1367	27.7162	29.719	28.1087	29.542	28.4712	28.6432	29.8499	28.8663	30.3901	29.3066	28.7849	26.2501	27.9651	26.835	28.6441	29.8669	27.2519	28.4103	27.9068	29.6329	29.5052	29.6122	30.5701	32.294		28.9148	1.27168
98	OR2AK2-Hs02338964_s1	30.8099	31.831	31.5226	33.56	32.1441	31.5668	32.2375	29.885	32.5442	33.5569	32.0324	31.1307	32.7622	30.1142	31.4826	33.065	31.9098	33.9066	33.5244	32.4784	35.4167	31.6918	35.1616	34.6865	33.2208	33.4271		32.5257	1.40541
99	OR2AT4-Hs02339277_s1	29.3529	28.0501	24.6388	28.7582	28.7097	31.5376	29.9865	25.3234	33.9465	27.3806	28.5012	27.4087	30.3702	26.5828	31.2775	26.2543	25.0911	28.6167	27.6613	28.3203	26.0568	33.7693	29.2533	26.7599	32.1532	32.6327		28.7844	2.58873
100	OR2B11-Hs00988849_s1	26.5716	29.2516	22.7917	30.1348	29.1472	31.7185	30.5912	22.4021	33.1786	30.0272	30.9071	25.6693	29.098	28.76	28.8084	26.8551	28.0525	29.8429	30.124	27.7075	25.2584	30.2147	30.0407	29.5499	30.1659	28.4522		28.6662	2.50904
101	OR2B3-Hs00937283_s1	40	34.6254	38.3589	35.4062	34.7543	40	40	32.4397	40	40	40	40	40	33.4589	34.6825	33.4867	37.6867	38.2097	35.1105	34.3984	34.5081	40	34.5972	36.3439	34.5567	40		37.024	2.7332
102	OR2C1-Hs00273443_s1	31.7518	29.8964	29.3835	28.7594	30.2398	29.6639	28.5677	28.9572	29.1189	31.8239	29.6657	29.6332	29.4295	28.8494	30.0219	29.7953	29.2102	29.4687	29.2755	30.3882	29.7526	29.3355	30.3286	29.264	29.4653	32.055		29.7731	0.900079
103	OR2C3-Hs00812303_s1	31.5001	28.9941	27.2122	31.9073	30.9492	33.3532	32.871	27.004	40	29.5004	31.183	28.7759	33.5146	27.5787	30.688	30.3162	28.4573	29.8145	29.8812	31.2657	29.4766	40	31.1822	29.7216	33.0392	33.4707		31.2176	3.19054
104	OR2D2-Hs00999189_s1	27.8096	27.5256	27.7751	27.8244	27.7423	28.4252	26.9267	27.4615	26.9288	27.6927	28.6679	27.8781	26.0906	28.7764	26.1322	28.2338	26.6887	29.1198	27.6295	27.266	27.8507	27.8337	28.0076	27.789	29.4462	29.3863		27.8042	0.855262
105	OR2D3-Hs01597124_s1	30.9891	29.0529	29.1967	30.2702	29.2393	29.5659	28.222	28.986	29.7037	30.1415	30.7052	29.9534	29.0769	30.8381	28.1941	29.1266	28.5785	30.2025	29.7486	29.6738	31.5186	31.3951	30.9976	29.651	30.7882	30.7956		29.8697	0.941263
106	OR2F1-Hs00893506_s1	30.5094	34.9771	30.4144	31.8149	30.3207	32.21	29.4312	27.9102	28.1869	29.8932	31.0953	30.1032	30.4253	32.187	32.6531	30.0863	27.3632	32.4332	31.1656	32.2035	31.9439	32.5286	31.66	29.7247	31.6368	28.5373		30.8237	1.72006
107	OR2F1;OR2F2-Hs00534717_s1	30.2556	31.2701	28.899	29.3431	28.5327	30.0376	28.1332	27.2317	27.5965	28.7083	30.8421	28.1876	28.7028	29.5545	31.2344	28.7067	27.5708	30.8658	29.8647	30.4748	29.4048	30.6839	30.4512	29.3151	32.9111	28.7866		29.5217	1.34952
108	OR2G2-Hs01675489_s1	40	32.952	33.889	40	34.2318	33.818	40	40	33.2733	40	40	40	33.3349	40	40	34.0769	33.8145	40	40	40	33.1517	40	40	40	32.596	40		37.5053	3.23377
109	OR2G3-Hs01675482_s1	33.2386	34.4109	32.2933	33.7368	40	33.5011	32.7722	31.2154	33.8894	40	40	33.6232	32.4967	34.1743	40	31.5687	32.4917	33.2246	32.9563	32.758	33.3077	33.9186	33.7389	32.9805	33.1628	40		34.4408	2.85901
110	OR2G6-Hs01001295_s1	30.7276	28.7916	25.9531	28.9958	29.1316	29.8038	29.6242	25.4014	32.8236	28.0105	28.3055	27.9583	32.4605	26.3993	29.806	26.8884	27.1051	29.0648	28.5514	32.3658	28.708	32.1346	30.3674	28.4873	31.6595	32.2725		29.2999	2.09705
111	OR2H1-Hs01894157_s1	40	32.1546	33.974	32.6723	31.1374	40	33.8971	29.7918	40	32.5937	33.5918	31.3392	40	31.8236	33.332	30.176	32.7196	35.3447	33.8731	40	32.6631	40	40	40	34.0984	34.0391		34.9701	3.62716
112	OR2H2-Hs00819106_s1	33.2963	34.5496	32.9796	35.0196	35.1247	35.0457	32.3726	31.9201	33.5878	32.6581	33.0318	32.6419	33.2456	35.0138	34.5871	32.5775	32.9212	34.5146	33.5102	36.0224	35.0752	35.6583	34.5575	33.3183	34.4121	36.3402		33.9993	1.21681
113	OR2J2-Hs00852484_g1	29.7938	31.4335	29.3097	31.138	29.7509	40	32.5575	27.9352	40	30.3548	30.4244	32.0562	33.5437	27.6773	30.6267	27.8156	28.5204	30.8739	30.2345	33.7877	29.5617	33.8188	32.6949	29.5056	33.5875	32.9727		31.5375	3.113
114	OR2J3-Hs01943871_g1	28.8884	31.5963	27.3235	32.9977	28.8338	32.8399	31.3398	27.5322	31.5472	28.1164	29.0154	28.4517	33.9273	27.9551	32.5669	26.2626	27.2865	31.1306	30.3149	31.8209	28.4697	31.6598	30.6494	28.7218	33.6763	31.2612		30.161	2.19413
115	OR2K2-Hs01015091_s1	30.9379	33.0874	31.1282	31.227	31.0287	30.7544	30.9286	28.8636	31.726	29.4386	28.5885	29.6179	30.646	31.9525	32.0826	29.9397	30.8293	32.3932	31.2862	30.9443	30.7365	31.4173	31.4884	28.8258	33.5158	28.8298		30.8544	1.27799
116	N/A-Hs04231204_s1	30.3549	31.0043	28.3635	31.374	29.3087	30.254	30.9998	27.9499	31.2794	29.451	30.3822	29.6489	31.1196	29.2001	31.7611	29.0105	30.2098	31.3025	29.8036	31.488	29.8521	31.4482	32.4346	27.4218	33.2105	30.5564		30.3534	1.35178
117	OR2L13-Hs00380097_m1	32.7973	32.2179	30.7981	32.5431	30.1128	30.7416	31.7134	29.2876	32.4607	32.0693	40	30.6424	40	32.0566	32.0838	29.2156	29.6865	31.5335	32.321	32.4876	30.9268	33.7209	31.5288	29.1784	33.4455	40		32.445	3.04617
118	OR2L2-Hs04183930_s1	40	31.1879	32.4728	33.1483	31.5785	30.568	33.2107	29.7141	30.6268	31.8959	31.6735	31.4896	32.2323	29.8058	32.6675	31.5208	31.7574	32.17	33.6388	32.9383	31.0688	31.2876	32.7959	31.5602	31.4547	40		32.4025	2.44024
119	OR2L3-Hs01943207_g1	32.4839	31.9093	30.9458	32.8387	30.7758	29.6728	31.4657	30.2141	32.9003	31.4599	32.1959	30.7686	32.9811	31.3238	31.5826	30.471	30.3091	33.5291	32.0017	30.9964	31.6315	32.7538	33.4761	31.358	32.9064	33.2822		31.7782	1.09036
120	OR2L8-Hs02338632_g1	31.0681	30.315	29.5888	33.7563	29.8636	29.613	30.0239	29.5801	29.8564	29.9403	30.556	30.5028	33.4194	28.8425	30.773	29.2083	27.8794	30.3997	30.9915	30.0497	31.113	30.7215	32.8211	30.5794	31.6984	32.2762		30.5938	1.34615
121	OR2M2-Hs01058776_gH	28.7235	29.8217	26.7308	30.85	29.9914	30.7429	31.9546	27.7241	33.4638	28.7157	28.491	28.7436	32.4382	27.6403	30.4757	27.5208	28.0946	31.6662	29.9342	32.4824	29.5911	31.7717	31.492	27.8931	31.4892	32.6211		30.0409	1.89316
122	OR2M3-Hs02338988_s1	29.5697	29.1274	25.885	30.2235	30.7934	30.1152	31.7071	26.5921	33.312	28.3482	28.6735	27.9821	31.2281	26.908	31.3005	27.1189	27.9382	30.3498	28.4728	30.7175	29.0931	33.3389	30.5692	27.8682	31.7259	31.6664		29.6394	2.00125
123	OR2M4-Hs01087444_s1	30.3908	30.4312	27.5646	30.8971	30.1542	29.5384	31.3864	27.2705	40	30.5497	30.0258	29.7183	32.7986	28.4068	30.8028	27.4634	28.3328	29.8554	28.5419	30.8239	30.8946	33.6501	30.3777	29.4963	32.5738	34.4964		30.6324	2.61599
124	OR2M5-Hs01943223_g1	40	40	32.0001	40	40	31.7237	33.6411	40	40	40	33.4921	33.2818	33.178	34.1119	33.5618	40	40	40	40	40	38.5939	40	40	40	33.6051	40		37.5842	3.31187
125	OR2M7-Hs01069375_g1	33.5184	34.6537	34.7186	40	32.8077	32.4262	40	33.2531	40	40	40	35.4668	40	40	40	40	40	40	37.1949	40	35.1629	40	34.0613	40	33.8813	40		37.5825	3.00447
126	OR2S2-Hs00252047_s1	31.9563	32.2312	28.7889	33.2435	31.1608	31.459	30.95	27.932	31.3216	31.3346	31.8792	30.4229	31.4576	29.1341	30.3206	30.3424	30.369	33.3666	33.794	25.164	31.4242	33.1586	31.3095	30.9327	32.6285	29.9399		31.0008	1.83837
127	OR2T1-Hs01661970_s1	33.0258	33.2976	40	33.4625	31.9466	40	33.9308	29.4776	40	30.6814	32.9016	30.4683	40	30.0118	40	31.2569	30.5007	34.0759	32.5312	40	30.9497	40	33.5522	32.5038	40	33.7323		34.5503	3.90322
128	OR2T10-Hs00990909_s1	31.8873	30.7883	28.1394	29.7217	28.7397	31.8825	31.7896	27.6658	32.8435	28.0097	30.6032	29.1935	33.7656	26.6737	31.9495	28.8123	28.7159	29.5847	30.0899	31.5008	30.442	30.8138	31.495	29.2585	40	35.4381		30.7617	2.73668
129	OR2T11-Hs00893246_s1	32.1587	29.7455	27.0058	31.8095	27.2375	32.3927	33.0155	27.7215	31.5802	28.0166	29.4954	31.5103	33.1269	28.3929	32.9944	27.7466	27.5925	30.7898	29.3543	32.7523	29.6071	30.7384	32.848	28.869	40	31.6559		30.6984	2.78954
130	OR2T12-Hs01690572_s1	28.4792	28.6614	25.0075	40	28.2595	30.6358	30.3686	30.5044	33.2573	40	27.8924	28.3794	29.7363	26.0792	30.3915	26.3777	40	28.1725	36.9796	28.3457	40	33.0247	40	40	30.3595	40		32.3428	5.29382
131	OR2T27-Hs03003847_g1	30.7553	30.6757	30.8929	29.7683	28.7025	33.753	30.663	27.2373	32.7077	30.6186	31.2783	28.6483	31.4391	27.6336	31.279	27.4168	29.6535	31.4637	30.6007	31.8175	30.2465	31.2551	32.4617	29.8514	40	31.2505		30.8489	2.44416
132	OR2T33-Hs01943243_g1	29.0862	29.3437	25.3589	33.9747	28.29	29.1348	30.0851	28.7225	40	32.7343	29.4498	28.7847	30.3438	26.3966	29.936	26.5309	31.3002	29.0094	32.9093	28.9379	31.9928	34.4906	40	30.6728	31.8291	34.228		30.9055	3.55005
133	OR2T33-Hs04230793_gH	33.6247	30.9007	28.8226	33.9132	30.8585	30.4519	31.3209	29.9474	38.9209	32.1724	33.726	30.4933	33.6932	29.9878	40	29.6898	31.8389	33.069	40	31.7269	33.262	33.5111	40	30.1304	31.8998	40		33.2293	3.55946
134	OR2T4-Hs01378246_s1	32.1187	34.9792	31.2346	40	29.9721	32.2101	34.3262	30.5114	34.5599	30.6529	31.991	31.6745	34.189	29.48	40	29.3808	32.6097	32.2266	40	32.9155	32.8499	40	40	33.0234	31.9826	33.9092		33.723	3.44806
135	OR2T29;OR2T5-Hs03406047_gH	33.2041	29.5275	32.014	29.8228	30.3748	33.8702	28.9447	28.5334	33.6437	31.6278	33.3605	30.9428	32.1837	30.58	32.4012	28.5155	29.1813	32.6735	31.175	33.5275	31.8873	32.2087	30.7084	33.4455	32.6681	31.0152		31.463	1.66254
136	OR2T6-Hs01025100_s1	29.9577	32.1194	26.2615	30.3482	27.6206	30.5733	33.6578	27.6202	35.8489	27.4394	28.1832	28.1653	40	27.087	32.1862	26.7192	26.7138	30.2501	29.5971	31.5593	27.3165	34.289	31.0788	27.5143	34.0146	32.3592		30.3262	3.34902
137	OR2T8-Hs04184524_s1	29.4667	31.3071	30.9249	29.7053	30.1739	28.8599	29.3102	29.9598	30.6582	28.8388	31.1907	29.3201	31.5472	31.5374	29.8777	30.6841	30.4569	33.2804	32.1692	40	31.6998	29.7842	31.3539	30.639	31.6757	29.5505		30.922	2.14854
138	N/A-Hs04231203_s1	27.8928	28.8967	23.5258	26.6992	25.9428	30.3841	30.7999	24.8505	40	26.4863	27.2102	27.7192	31.719	24.3631	30.2861	25.3194	25.7787	27.898	26.4657	28.2597	25.8435	31.6731	28.9157	25.4883	31.7054	32.9386		28.3485	3.48874
139	OR2V2-Hs00950829_s1	29.5726	28.5929	24.2111	28.7052	27.7128	32.0778	31.7549	25.359	40	27.3312	28.4067	27.7327	32.8465	25.5507	30.5518	26.9215	26.5203	29.1781	27.8536	29.5204	28.3374	33.6549	29.8897	26.8484	33.6305	31.152		29.3813	3.29995
140	OR2W1-Hs00258399_s1	33.9031	40	31.9969	40	31.7192	40	40	40	33.1748	40	33.9395	33.9796	40	32.3153	33.8339	32.8535	40	40	33.6147	31.2123	33.2807	33.9745	40	40	34.3785	35.389		36.1371	3.47476
141	OR2W3-Hs02576575_s1	26.7117	30.5617	28.6699	27.4955	28.6605	26.8312	27.6918	27.3907	28.3793	27.1322	28.1501	27.1693	28.2159	30.2561	29.099	29.8712	25.6562	29.4533	28.4982	30.7764	30.8069	27.0431	28.3872	28.6533	29.1301	27.4582		28.3903	1.34449
142	OR2Y1-Hs02340050_s1	33.5596	32.1724	31.4406	33.5848	32.1208	40	40	30.0416	40	31.5916	33.9378	33.8315	40	31.7682	40	31.6956	31.7447	33.116	32.6544	33.944	32.5666	40	33.4795	32.3603	40	33.7213		34.5897	3.47169
143	OR2Z1-Hs01584776_s1	31.8597	31.8357	29.9509	32.4102	32.1134	40	32.2479	28.5344	33.8649	32.6942	32.4606	31.451	32.2613	30.3416	32.7897	30.6267	30.1338	31.4307	32.5998	32.8133	32.517	40	40	31.7223	40	34.302		33.1139	3.22808
144	OR3A1-Hs00990499_s1	32.7154	30.0558	30.3311	31.6582	30.5104	40	32.2544	28.7108	29.9008	32.1389	32.1305	31.681	30.7107	29.547	30.9162	30.3633	29.9078	30.8019	31.5579	40	32.4674	31.118	33.4035	31.3718	32.2809	32.1316		31.8717	2.63372
145	OR3A2-Hs01635424_s1	34.185	31.5427	31.4382	31.3842	33.8782	40	31.9402	30.6846	29.9584	33.5016	33.7343	32.9067	31.216	31.4097	32.132	31.8633	29.2735	31.0069	30.8676	33.2416	32.4327	31.8511	30.9837	31.364	31.4687	32.2516		32.1737	1.98639
146	OR3A3-Hs00922782_s1	34.8655	36.1294	33.0002	35.7974	34.4005	36.6035	37.3713	32.1789	37.8768	35.0953	35.6414	36.4495	35.803	34.5274	36.4015	34.3559	32.9742	35.6037	35.6132	35.7761	34.8822	39.5276	36.4346	34.6176	36.7757	37.0877		35.6073	1.58205
147	OR3A4-Hs01661539_s1	33.6347	32.7819	33.4564	32.9771	40	40	33.2211	30.5661	33.2889	40	33.6349	33.4451	34.0907	32.9087	34.419	32.6918	32.671	40	32.6208	40	33.5058	33.2045	34.7486	40	33.9602	40		35.0703	3.14143
148	OR4A15-Hs00913941_s1	40	40	40	40	34.9262	40	34.7909	33.0984	40	40	40	40	40	40	40	40	40	40	40	40	34.8891	40	40	40	40	40		39.1425	2.07378
149	OR4A5-Hs01944059_g1	34.7273	36.5916	40	34.9702	40	40	40	40	40	40	40	40	40	40	40	40	40	40	40	40	40	35.5698	40	33.24	34.2482	40		38.821	2.25376
150	OR4B1-Hs01672364_s1	33.6289	34.8797	40	33.7448	32.4114	33.508	40	31.607	40	40	33.0658	33.7327	32.5481	40	33.659	33.3786	32.9963	33.7585	32.041	33.2146	40	33.2356	34.2969	40	40	33.788		35.3652	3.21748
151	OR4C11-Hs00913827_s1	30.8653	34.0259	32.2379	32.0975	30.6976	40	35.8726	29.6521	33.1409	40	30.8076	40	34.8641	32.1412	40	30.4961	30.768	34.0233	35.2823	32.8954	33.9117	40	33.4899	32.6478	40	32.4351		34.3212	3.51255
152	OR4C12-Hs01686818_s1	40	40	40	40	40	40	40	33.7358	34.2209	33.0115	40	40	40	40	40	32.6711	32.9764	34.3233	40	40	40	40	40	40	40	40		38.4977	2.8147
153	OR4C13-Hs01597103_g1	34.1564	40	40	40	40	40	40	40	40	40	40	40	40	40	40	34.7908	40	40	40	40	40	40	40	40	40	40		39.5749	1.50446
154	OR4C15-Hs02340073_s1	32.4511	33.7542	31.6409	40	32.1825	34.7641	40	31.9943	33.8761	31.3563	32.7129	31.809	33.5748	31.5557	40	29.7796	31.9495	32.7174	40	40	30.5401	34.7068	40	33.7057	40	40		34.8104	3.7024
155	OR4C16-Hs02342052_s1	34.3964	40	40	40	40	35.7916	40	40	35.3414	40	40	40	35.0643	33.3765	40	40	40	40	34.7978	40	40	34.9891	40	40	40	35.8538		38.4466	2.41386
156	OR4C3-Hs01597035_g1	33.7753	33.5856	40	34.3293	40	40	34.5443	34.6366	40	34.4984	40	40	40	32.7727	40	40	34.9449	40	36.1616	30.0652	40	40	40	40	40	40		37.6659	3.16495
157	OR4C45-Hs03025585_u1	40	40	40	40	34.1897	40	40	40	35.1131	40	40	40	40	40	35.7237	40	40	40	36.4747	40	40	40	40	40	40	40		39.2885	1.73429
158	OR4C46-Hs01894192_g1	33.5145	40	37.2816	39.0049	33.1792	40	40	40	38.2572	40	38.9405	40	38.3836	33.4285	35.0125	32.518	33.9871	40	35.776	35.3927	38.6503	38.2332	37.6449	34.8478	40	38.294		37.3979	2.58386
159	OR4C6-Hs01943294_s1	33.7353	34.7884	33.7303	40	33.3538	39.0148	33.4405	30.6113	33.165	40	33.8341	40	34.8376	33.8887	33.0159	32.5084	31.7271	34.8202	40	34.0098	34.8593	40	35.0143	32.793	40	35.9108		35.3484	2.99466
160	OR4D1-Hs01004392_s1	28.5617	28.9647	24.2538	28.8846	28.7847	31.7606	31.7939	25.3459	32.8176	26.4098	26.7263	27.337	31.3674	25.7857	30.2284	27.1922	26.6712	29.8995	27.9726	29.6919	26.9231	32.993	28.3271	27.7802	33.1625	31.032		28.8718	2.46969
161	OR4D10-Hs02342057_s1	32.7174	34.53	32.6882	32.8705	31.2735	33.2801	34.2938	29.0001	40	31.5667	33.7561	32.5245	32.9619	29.1919	33.1936	30.6573	31.3592	33.7318	31.356	33.7751	31.4588	35.0566	32.1349	32.3914	34.897	35.1168		32.9147	2.16604
162	OR4D11-Hs02342067_s1	40	40	40	40	32.3337	40	36.0701	30.8572	40	34.1018	40	33.3136	40	35.1069	33.53	31.5979	31.0003	40	40	40	40	40	40	31.4013	40	40		37.2813	3.66854
163	OR4D2-Hs00962379_s1	33.393	31.2579	30.5121	30.4023	30.6951	32.789	40	28.5644	33.5522	30.6084	31.0563	31.2014	32.2061	29.9647	33.9396	29.9518	30.1885	32.4609	32.7041	33.3392	30.6673	33.6416	34.8728	31.5295	34.0516	31.1706		32.1046	2.2516
164	OR4D5-Hs01594807_s1	31.5407	33.7092	30.2771	32.4356	32.0726	35.5691	33.4762	29.802	40	31.6114	32.1661	30.8375	32.8153	30.2257	35.6095	30.2112	29.4777	32.4899	31.3852	33.2882	32.6051	40	40	31.1201	33.7037	32.9874		33.0545	2.99575
165	OR4D6-Hs01943315_s1	31.5701	32.2622	29.4567	33.6001	32.204	40	34.4828	31.7521	40	34.1011	34.0389	29.3803	32.9194	32.2821	32.9043	31.5831	30.2336	40	40	40	31.3839	40	40	32.8244	40	40		34.8838	3.98424
166	OR4D9-Hs02342081_s1	28.4929	29.2741	26.0919	29.3507	27.4351	33.6572	32.4585	25.6022	34.8454	25.8849	25.9012	27.7307	31.5362	26.7132	30.0941	25.7629	26.4021	29.605	28.9146	30.5465	27.9012	32.234	27.7764	27.5966	32.6888	29.9143		29.0158	2.63866
167	OR4E2-Hs01102077_s1	32.0866	33.4158	27.5102	33.5805	31.143	33.4147	34.8354	28.8971	35.3836	29.8614	30.5574	29.9242	32.576	29.9281	32.9727	30.9462	30.5391	32.1989	30.3204	34.2376	31.1443	34.448	33.3498	31.0007	33.7075	34.9087		32.0342	2.04996
168	OR4F15-Hs01098626_s1	32.1349	31.8801	28.5258	31.3081	30.5454	32.3303	33.26	28.21	31.9915	28.9118	30.584	29.55	32.9921	28.0236	32.6171	30.7153	28.7717	31.2724	31.1603	33.1244	28.4527	33.202	33.2082	30.6764	40	40		31.6711	2.98314
169	OR4F3;OR4F16;OR4F21;OR4F29-Hs03406077_gH	27.5036	27.2513	27.1513	26.6128	28.9598	26.328	26.269	28.8172	27.58	26.8278	26.8493	26.456	26.9562	27.6147	26.2376	27.8499	26.819	28.5334	27.4183	28.2085	27.5472	27.793	28.5345	27.8666	28.7677	29.6358		27.5534	0.919774
170	OR4F17;OR4F4;OR4F5-Hs03406040_gH	30.9721	32.5469	30.6433	30.6352	30.2404	32.9045	32.9347	29.2142	32.6197	30.6542	32.8728	30.1335	32.7614	27.758	33.1111	29.3754	31.2057	32.6703	32.1666	33.2625	32.0286	33.7514	31.6422	32.1898	40	40		32.2421	2.70671
171	OR4K13-Hs01664959_s1	27.892	28.5244	25.1691	29.589	27.6355	32.8398	30.904	27.7343	35.1454	27.5228	27.7203	26.9437	32.0795	25.579	32.05	26.5269	26.7051	29.3034	27.2028	29.9224	27.7111	40	30.911	27.6691	33.1705	30.6868		29.5053	3.2976
172	OR4K14-Hs01597329_s1	30.095	32.5769	26.6203	30.3408	27.7637	35.3274	33.0594	29.1037	34.9327	29.6978	27.735	29.3616	40	28.5999	36.2788	28.0686	27.5673	32.1001	29.3374	32.2947	29.7754	35.3641	33.6486	29.4825	37.468	32.3655		31.4987	3.45379
173	OR4K15-Hs00931285_s1	35.0763	35.033	35.0512	39.0414	33.1393	39.1648	40	40	40	35.412	40	34.2546	34.1451	37.2745	34.2096	34.0792	40	40	34.7105	40	34.0721	40	40	34.9865	37.6402	38.9098		37.1615	2.6228
174	OR4K17-Hs00908317_s1	31.9999	31.6343	26.8119	30.7766	29.2478	36.7006	33.4475	29.2015	36.5006	30.402	30.1029	30.0997	40	28.065	33.8731	29.9684	28.3726	30.2022	29.4992	32.8849	30.3652	34.7268	33.2016	31.8285	37.3733	33.1142		31.9385	3.16422
175	OR4K2-Hs02340401_s1	28.2038	30.1816	25.7079	30.3425	28.2876	32.3662	30.9894	26.7338	33.1588	29.4202	29.2954	28.1609	31.4863	28.1591	32.5812	26.9933	27.3219	29.7895	28.2867	29.6365	28.5804	32.3663	31.8735	28.4126	33.1138	31.2634		29.7197	2.1038
176	OR4K5-Hs02340327_s1	40	31.9371	36.1326	33.9539	32.0066	33.2818	32.6259	30.6365	40	40	33.3985	32.5087	32.2116	33.4634	40	30.3887	31.1301	31.5217	40	40	33.3169	40	40	32.5506	40	33.4948		35.1754	3.74642
177	OR4L1-Hs02342104_s1	36.3652	40	40	40	36.0323	40	40	40	34.6727	40	40	37.028	35.2094	34.514	40	40	40	40	40	40	40	40	40	40	40	37.8995		38.9124	1.92735
178	OR4M2-Hs03406060_s1	33.5862	32.8744	34.4837	30.588	33.0944	31.28	29.1111	32.8357	30.2695	32.8952	40	40	29.232	33.3532	30.3749	33.4037	31.3852	31.8882	32.7285	32.6133	33.2899	31.0622	32.8876	31.8621	32.3451	33.4201		32.7255	2.53929
179	OR4N2;OR4N3P-Hs02339015_s1	33.6692	32.5499	31.1305	33.695	31.4106	40	40	31.2138	40	31.9726	30.4633	34.352	40	29.7321	33.0647	30.9655	31.3348	34.2447	32.6929	40	33.184	40	34.0748	31.5059	33.2711	40		34.4049	3.65557
180	OR4N4;LOC727924-Hs02597016_gH	40	33.3215	33.8376	38.4224	40	37.3403	34.2777	40	40	40	34.5085	40	34.2225	33.2529	40	33.8812	35.1427	34.4493	35.3005	40	40	40	40	35.9115	40	36.1279		37.3075	2.7648
181	OR4N5-Hs01943405_s1	32.4601	31.5399	27.7794	32.5815	30.6892	32.953	32.5958	28.3221	35.607	29.5892	30.1985	29.623	34.3287	29.4621	32.5725	29.1609	28.2922	30.6069	28.6029	31.9149	29.2923	33.5773	32.6919	29.2471	33.7529	34.7392		31.2377	2.22381
182	OR4P4-Hs02340821_s1	31.2166	33.267	33.1645	32.585	33.7581	35.6735	40	30.5071	40	40	36.2624	40	33.8208	30.3168	40	29.4686	33.1213	33.3435	30.827	32.3378	35.3918	34.1583	33.3438	36.0073	40	35.6248		34.7768	3.39825
183	OR4Q3-Hs02341514_g1	30.1457	29.4943	27.1955	30.1455	30.6894	34.621	31.8078	26.9132	40	29.6514	28.895	29.7198	33.9617	28.7213	32.1804	27.625	28.3629	30.4185	29.4511	32.8589	29.6788	40	32.9053	28.3375	32.1364	31.7893		31.0656	3.30342
184	OR4S1-Hs01015385_s1	40	40	40	40	32.5223	34.3224	40	40	40	32.9873	40	32.8378	40	31.8068	40	32.5367	32.7222	32.8161	33.268	40	32.9716	40	40	40	34.7498	40		37.0593	3.541
185	OR4S2-Hs02340760_s1	32.7225	34.9292	34.8801	40	31.4797	40	40	31.4092	40	40	33.2244	40	40	31.9108	40	30.4838	32.7987	33.2972	32.2832	34.7105	40	40	34.0906	35.1622	40	33.3808		36.0293	3.63165
186	OR4X1-Hs02339017_s1	34.114	40	40	32.7959	40	40	40	40	40	40	40	34.5648	40	34.4914	40	34.3313	40	40	31.8037	40	40	35.9351	40	40	40	40		38.386	2.78954
187	OR4X2-Hs00974978_s1	31.8485	32.7908	40	37.2043	32.7679	40	40	32.343	40	34.2608	40	34.3788	32.6324	40	40	40	40	33.6145	33.96	33.6303	34.3937	40	33.6966	32.3294	33.485	40		36.2822	3.38751
188	OR51A2;OR51A4-Hs03406069_gH	30.6653	30.7869	30.2031	30.7723	31.6476	40	34.9527	29.3508	40	30.6554	31.7034	32.2821	32.8658	31.9672	31.3778	30.572	32.5058	34.8768	33.25	32.3927	33.3915	40	32.5859	32.6333	40	33.5696		33.2695	3.21552
189	OR51A7-Hs00983744_s1	31.584	32.2901	40	33.4765	33.1851	32.6816	32.8308	29.3246	40	31.2247	31.3078	32.9274	34.0097	31.9744	30.0862	30.8812	30.5077	32.226	32.6308	20.5907	32.1819	40	40	30.6943	34.2547	34.3163		32.8918	4.017
190	OR51B2-Hs00264165_s1	30.4507	30.6113	28.6604	29.7113	29.6876	29.5713	28.8525	26.924	28.7496	29.805	28.9912	29.5089	29.2234	29.2285	29.3678	28.8372	29.1507	30.3908	29.3277	30.9852	30.4018	29.7728	29.1753	29.6858	30.1762	30.5114		29.5292	0.828073
191	OR51B4-Hs00264159_s1	28.4103	29.3668	26.4328	28.0678	29.4294	27.817	27.9124	26.9665	28.2256	29.3318	28.2905	28.8468	27.5564	29.0966	28.6258	28.3293	27.3287	29.1302	27.9423	29.3884	28.4311	29.3357	27.8391	28.4354	28.5417	29.0638		28.3901	0.787102
192	OR51D1-Hs01010400_s1	32.9187	33.3207	40	33.1491	32.4	40	40	29.472	40	31.7347	33.4001	40	32.3743	31.8364	31.9539	32.0728	31.8205	33.5677	31.6832	40	31.6926	40	33.3787	32.9413	40	40		34.9891	3.80438
193	OR51E1-Hs00379183_m1	31.4394	28.9524	27.2405	29.8483	29.8495	28.7316	29.3464	26.2621	27.6746	29.4832	30.4808	31.2389	29.0877	29.2676	28.3432	29.7262	25.9444	27.5149	30.1207	30.8067	28.8533	30.665	30.9432	27.3792	26.9448	31.0251		29.1219	1.56984
194	OR51E2-Hs04231197_m1	34.3942	32.7394	33.1315	32.2743	34.3994	40	33.05	31.3959	31.2808	32.1381	32.7903	32.7856	34.4109	34.1556	29.5693	30.8259	31.1996	31.7972	32.2536	32.354	32.9607	33.3131	32.049	29.6428	31.5835	33.5524		32.6941	1.97501
195	OR51F1-Hs02339078_s1	40	33.1215	40	33.6712	40	40	31.5884	34.2437	40	33.5222	40	40	34.1669	40	40	33.4687	40	35.9256	32.9463	36.1047	40	40	40	32.8794	40	40		37.3707	3.23971
196	OR51F2-Hs01058070_s1	31.7839	32.3656	31.9121	31.6177	33.8513	40	34.242	28.4655	33.0645	31.821	40	32.8468	30.6269	31.3296	31.9256	31.2701	28.9586	32.8189	31.5772	40	31.6052	33.6821	40	30.7522	34.4264	33.1753		33.2353	3.25128
197	OR51G1-Hs01084257_s1	31.8781	40	32.4489	32.6297	32.3725	33.8564	32.3876	29.6903	33.8977	40	33.8513	33.4367	33.4398	32.5962	32.2741	30.4176	33.6145	40	40	33.9826	40	33.5882	33.4548	40	33.4809	40		34.7422	3.40375
198	OR51G2-Hs00942334_s1	30.7434	29.619	30.365	31.4071	31.6261	33.0872	31.9545	27.1178	35.4974	29.839	30.7645	32.7151	30.6031	29.3167	29.8702	29.9582	31.5778	31.6167	28.9628	32.5786	32.9021	33.724	34.5015	31.2437	40	33.6656		31.7407	2.512
199	OR51I1-Hs00901363_s1	30.3034	29.2194	27.2688	27.8142	28.8099	27.6364	27.9428	26.337	27.6838	28.5581	27.5634	28.0894	26.9276	28.1032	27.8649	27.7105	27.3505	28.7349	28.2203	29.652	29.7993	28.4761	27.1797	28.737	28.355	28.4011		28.1823	0.908508
200	OR51I2-Hs01673771_s1	27.8106	28.1995	27.5243	27.8669	28.4535	27.6947	27.3028	26.761	26.9795	28.571	27.2249	27.7622	26.8023	27.9076	27.9883	28.6104	27.6294	28.5845	27.7109	28.0241	28.7499	28.4307	26.9973	27.8498	28.5101	27.8478		27.8382	0.580425
201	OR51L1-Hs01593103_s1	29.4735	30.39	29.7559	31.804	30.3667	40	33.517	27.508	40	29.6524	31.9223	34.6667	30.3449	30.8906	30.3165	28.673	28.6088	29.2471	29.8844	30.5081	30.527	40	30.8804	30.307	34.0068	33.623		31.8029	3.46074
202	OR51M1-Hs01671771_s1	29.7692	29.3686	28.1927	28.7152	29.7288	28.1266	27.9549	27.3716	27.8103	28.9796	28.1903	28.5535	27.5976	28.8369	28.542	29.5247	27.841	29.6859	28.4653	29.4272	29.3265	29.1056	28.1036	28.4296	28.8518	28.8051		28.6655	0.690731
203	OR51Q1-Hs01673761_s1	29.5209	30.7818	28.4685	29.338	30.1212	29.0867	28.3814	27.8635	28.7825	29.7868	28.6163	28.8941	28.7077	29.7038	29.2632	29.5243	28.6293	30.7024	29.3691	30.1448	29.9923	29.6732	28.7471	29.2422	28.89	29.6135		29.3017	0.709816
204	OR51S1-Hs02339096_s1	40	40	36.9489	34.265	32.4817	35.7965	34.2995	33.6734	34.7494	40	40	40	33.5826	34.5744	40	34.2949	33.4246	40	40	40	40	40	35.6726	40	34.8718	40		37.2552	2.91226
205	OR51T1-Hs00901353_s1	33.414	40	40	32.7786	33.7465	34.7398	32.2957	30.5419	40	32.1993	34.108	40	33.4115	31.254	33.1648	33.3817	33.9447	33.6668	33.7615	37.9206	32.0816	40	33.9055	31.7495	33.3184	34.1383		34.597	3.00029
206	OR51V1-Hs01073087_s1	30.6576	32.2281	30.6252	40	32.2734	40	32.6638	29.9451	40	31.8152	40	31.1999	40	40	30.7694	30.3256	32.0747	32.4812	32.6781	32.7978	32.0106	32.938	40	40	33.2682	31.563		34.3198	3.9475
207	OR52A1-Hs01050315_s1	28.6803	28.6343	29.669	28.9166	30.748	34.4555	31.3598	27.2157	40	30.2891	30.7116	32.748	31.5646	28.9647	29.0271	30.8845	32.3115	30.492	30.6378	31.4233	33.8065	40	32.5917	28.6429	40	31.2968		31.7335	3.48085
208	OR52A4-Hs01378245_s1	32.8535	32.324	32.1705	33.1416	33.2935	33.3461	40	31.0947	35.554	40	40	40	33.5764	31.8355	33.3703	40	33.1124	38.0662	40	40	32.5524	40	40	40	40	40		36.3958	3.61901
209	OR52A5-Hs01589516_s1	30.9729	31.2753	29.9439	34.4559	31.2071	40	35.1226	27.5553	33.6657	30.5618	31.3181	32.9892	31.4066	30.7705	29.9388	30.9367	29.8773	31.9907	31.4232	29.7335	32.8564	40	29.9326	30.3993	27.5146	33.5872		31.9014	2.98954
210	OR52B2-Hs00984565_s1	31.1747	29.6532	30.3024	31.2617	31.891	31.5039	30.6224	29.0092	30.9828	31.7285	31.5834	31.3777	30.9083	31.1375	31.449	29.1392	31.8021	30.4223	31.4319	30.3869	32.5333	31.6601	31.2774	30.3222	30.6948	31.5641		30.9931	0.837408
211	OR52B4-Hs01592715_s1	34.7435	31.6852	30.8079	32.4905	35.2846	34.3755	33.1519	31.6911	31.9823	32.5962	33.3283	33.8993	33.5519	33.5022	32.5347	40	32.8815	31.424	33.9346	34.0437	35.0434	32.8808	33.5339	31.7807	32.6244	34.6639		33.4014	1.78563
212	OR52B6-Hs02339099_s1	27.6246	27.7452	25.9143	27.2094	28.0617	26.8245	26.2276	26.5694	25.9102	27.6403	26.7547	26.5573	26.4419	27.442	27.1764	28.1414	26.8194	27.8876	27.0708	27.7975	28.151	27.1892	26.7163	26.2779	26.7174	26.9029		27.0681	0.669194
213	OR52D1-Hs01673781_s1	28.9558	28.1961	26.7068	27.4874	29.0672	26.9762	26.8507	26.892	27.1627	28.3029	27.3613	27.5748	27.4058	27.4452	27.9325	28.5052	26.7046	28.3981	27.5728	27.8673	29.4225	28.1703	27.3928	27.3856	27.5616	27.6729		27.7297	0.725516
214	N/A-Hs04231195_s1	33.4234	40	40	33.0097	33.4345	40	40	29.7903	32.9537	40	40	33.3901	33.264	32.5489	32.6339	31.5639	33.3439	33.6337	40	40	32.59	31.6624	40	33.6308	33.3261	40		35.5461	3.67546
215	OR52E2-Hs00951806_s1	32.2578	40	32.5001	40	40	34.9763	33.9532	32.715	40	40	40	40	33.8453	33.748	33.9777	40	29.7194	40	33.4456	40	40	40	34.4471	40	40	40		37.1379	3.52593
216	OR52E4-Hs01087940_s1	34.3619	33.5575	33.311	35.0803	31.6466	34.6283	32.0167	28.6753	40	32.3437	30.6468	33.1915	33.121	32.1823	32.7971	29.811	31.859	31.2497	32.0646	35.6903	32.5329	32.4753	31.9941	32.5029	32.6001	40		33.09	2.52841
217	OR52E6-Hs00901379_sH	31.1712	40	32.3658	33.6384	33.3496	34.452	31.1768	30.2224	40	31.6684	29.5013	31.6943	33.6145	32.1136	33.5554	30.7628	29.9924	32.0775	33.2826	40	32.9734	30.6804	30.3963	31.8034	34.4191	31.6331		32.944	2.92567
218	OR52E8-Hs01089906_g1	40	40	32.3513	31.7342	33.2756	32.3081	30.1863	29.8529	40	32.3688	28.4851	31.7306	33.2935	32.7038	33.9299	29.5839	31.1451	31.1614	40	33.1106	31.3056	29.7126	30.7809	32.0653	33.8987	32.1413		32.9664	3.34261
219	OR52H1-Hs01661724_s1	27.7355	27.3029	25.617	26.5899	27.6634	26.2446	25.9674	25.7719	26.3255	27.5677	26.3699	26.6389	26.6381	27.016	27.2847	27.6151	26.1768	27.6745	26.6811	27.5949	27.708	27.1924	26.5526	26.7401	27.1143	27.2593		26.8862	0.642875
220	OR52I1-Hs00915990_g1	27.6208	27.6482	26.7349	25.636	28.4511	26.6032	26.7103	24.8243	26.7984	26.7605	26.8827	26.1607	26.6534	26.0302	27.0375	26.7801	25.8832	27.3848	26.5263	28.2568	25.3634	28.7667	27.3105	26.8401	27.946	27.5212		26.8897	0.931975
221	OR52I2-Hs01054978_s1	31.1983	30.7008	30.3911	29.2076	31.2752	30.6846	29.8981	28.1366	30.5837	29.3692	29.7032	29.5055	30.2996	28.8176	30.3277	30.8881	29.6849	30.1374	29.7097	31.3956	27.4091	32.2638	30.1073	30.4831	30.8669	30.212		30.1253	1.02687
222	OR52J3-Hs00951803_s1	32.9659	30.5395	40	40	30.5297	40	33.2407	30.0403	40	40	40	32.5118	35.3772	31.7088	31.8892	33.823	40	32.9219	33.6447	40	40	40	40	32.3206	35.5523	33.2101		35.7798	3.87799
223	OR52K1-Hs02339116_s1	29.9509	29.3221	30.5131	31.8171	30.9485	34.1204	31.9727	26.5307	32.2497	29.2276	32.2634	31.1584	29.9811	30.2055	29.7765	28.2079	29.9443	28.9595	40	34.353	32.7312	31.9146	40	30.3225	33.0758	31.6046		31.5827	3.04254
224	OR52K2-Hs01593100_s1	33.11	30.8853	32.9386	33.0155	34.7128	34.6121	32.3094	31.5205	31.9341	33.5695	32.9129	35.1961	34.9942	32.6493	31.2034	35.2776	31.789	31.8217	31.731	40	35.7715	34.6474	40	32.5978	32.6382	40		33.9168	2.62138
225	OR52L1-Hs02339119_g1	30.8589	32.294	32.8668	31.311	30.462	33.1203	32.5404	29.4036	33.5759	32.4184	30.8705	32.1967	33.3629	31.3814	31.6362	30.7237	31.9831	31.1009	32.8106	40	32.1732	33.2249	33.7981	30.8957	32.2515	32.6661		32.3049	1.90559
226	N/A-Hs04231199_s1	33.6365	31.5341	30.8659	33.0104	33.9976	31.3936	33.2665	32.322	30.8082	33.7538	31.9298	32.1043	33.0095	31.5333	31.9912	32.1776	32.3568	32.9453	32.7358	33.2267	40	32.4527	40	31.1572	40	36.3336		33.4055	2.68665
227	OR52N1-Hs00920949_s1	28.0886	31.3444	28.3739	31.4211	30.3522	29.5434	29.6927	28.0832	40	30.2036	40	30.7987	29.4786	28.9642	29.9784	27.9491	29.4782	30.9658	29.7136	23.4951	29.2687	30.7551	30.5669	29.7713	31.5355	29.1602		30.3455	3.2588
228	OR52N2-Hs01010391_s1	30.7214	31.2775	32.8208	30.4849	34.3865	30.9052	30.7917	30.7725	32.0412	29.6628	28.3262	30.1079	30.9697	32.4353	31.0527	30.7772	29.9257	31.3337	32.4637	31.2466	32.1892	30.7752	30.6408	29.416	32.4758	31.1939		31.1229	1.22692
229	OR52N4-Hs01592737_s1	28.6216	29.3776	26.9084	27.4125	28.4456	27.1688	26.9254	26.9814	28.5215	26.7798	27.6584	26.8215	27.6826	29.674	27.8019	29.1704	26.5766	28.4463	27.9149	28.5583	28.811	28.4964	27.9742	28.3241	29.1651	27.1291		27.9749	0.897438
230	OR52N5-Hs01671748_s1	27.3761	29.9992	26.8781	29.231	28.3729	27.7608	28.6334	25.4806	40	29.1777	40	29.2319	27.9023	28.4045	29.2568	27.3615	27.5328	29.572	28.2608	18.4429	28.606	30.3006	29.3733	29.5142	28.7751	27.8534		28.973	3.93502
231	OR52R1-Hs03003961_s1	32.6917	33.5047	32.3728	32.6384	34.1629	40	32.5475	31.6045	34.3222	34.5559	33.722	34.2258	40	32.8952	40	40	35.3156	32.937	33.8014	34.3272	40	34.3314	34.0771	32.3014	33.1208	40		34.9791	2.92543
232	OR52W1-Hs01378094_s1	29.5821	28.3289	27.4679	29.0509	29.1352	28.7468	29.1763	27.214	28.8327	28.4059	28.3153	29.3768	29.1235	28.7702	28.7729	28.1743	27.3908	28.8323	28.6431	29.7505	29.2317	30.2686	28.5402	27.3219	27.484	27.8638		28.6077	0.795544
233	OR56A1-Hs04176414_s1	30.5775	29.9548	30.162	31.1503	30.4668	33.7593	30.8326	26.8862	33.8392	30.6998	30.2068	32.3683	32.1584	27.912	28.3768	30.6267	28.7624	29.308	30.395	31.9245	32.7659	33.1437	32.1483	31.1032	31.3258	32.6193		30.9028	1.7437
234	OR56A3-Hs01069352_s1	30.7267	31.3129	30.8308	32.9127	32.1566	34.4707	32.7647	28.1544	40	31.7825	31.4393	34.0488	32.9075	30.427	30.6639	30.909	33.5796	31.081	32.7903	34.2622	34.6149	35.1447	32.5078	31.7966	33.0293	31.9695		32.5494	2.19043
235	OR56A4-Hs02339141_s1	31.7268	28.8679	29.0268	33.2138	30.793	33.4102	31.3087	26.5673	34.3804	30.1146	31.21	32.5321	31.9777	29.7221	28.7592	30.2104	27.8492	29.1372	30.4685	33.2338	32.1819	34.4393	31.5241	30.2367	34.2956	31.5642		31.1058	2.05856
236	OR56A5-Hs01015146_s1	32.0532	33.205	32.3924	33.1634	32.7668	31.5434	31.8816	29.8539	31.903	32.4057	40	31.732	40	31.7334	32.6989	31.7728	40	31.6831	40	40	40	40	32.8212	31.7421	32.3666	40		34.5276	3.77412
237	OR56B1-Hs01592738_s1	27.8995	28.9916	26.1987	28.0045	28.5379	26.7495	27.9396	26.6192	28.2052	26.7337	26.5965	27.6059	26.8829	28.8354	27.5159	28.738	26.9639	28.3947	27.4905	28.9132	27.8094	28.6002	27.877	27.0123	27.6799	27.5019		27.7037	0.806863
238	OR56B4-Hs01024570_s1	31.9258	29.7891	29.6432	30.47	31.9066	30.5041	31.4705	30.3783	30.3341	31.4032	33.2154	31.9074	31.4419	30.9297	31.2337	30.1206	30.2606	29.7138	31.6383	31.4904	32.446	30.6035	31.9443	30.2834	29.9348	40		31.3457	1.99013
239	OR5A1-Hs02339027_s1	26.373	25.5378	22.4321	26.8671	24.9857	34.1268	29.7175	24.8218	33.3059	28.6085	28.1458	23.7996	26.8919	25.2854	29.3636	23.5037	23.5055	29.5684	27.7339	27.3033	25.3515	29.1383	29.6051	25.5148	32.1841	30.4793		27.4673	3.05997
240	OR5A2-Hs01124477_s1	26.8334	26.583	29.683	27.2176	26.4418	30.0471	27.5082	23.4994	32.1022	25.5378	24.8755	28.4276	27.8001	25.051	28.1031	26.612	28.3026	26.1504	25.6655	26.9979	27.7312	30.9582	27.9651	26.7686	29.5654	29.4234		27.5327	1.96516
241	OR5AC2-Hs01930174_s1	33.6258	40	30.0091	32.7685	32.3045	40	36.0204	30.2802	32.3235	31.5911	31.7072	30.4746	32.3742	30.4833	40	30.6086	33.4886	35.2349	32.4575	29.8055	40	34.9322	32.2719	32.2126	40	33.7328		33.7964	3.45827
242	OR5AK2-Hs00923048_g1	31.4402	33.9701	32.9415	33.8388	33.1339	35.1634	32.3497	30.0246	34.3605	33.1955	36.0352	31.8976	34.7752	33.1654	35.0952	30.9696	31.4823	33.9142	32.1733	33.8047	33.9303	34.3441	34.8229	31.3324	36.9082	33.5706		33.4092	1.63163
243	N/A-Hs04231207_s1	29.9228	32.5343	31.281	32.0445	30.2137	32.798	33.2838	28.3658	40	30.6548	31.1775	29.8699	33.549	29.6817	30.6344	29.8681	29.9112	30.5864	33.6638	32.9447	32.5796	33.1701	40	30.3553	33.6371	34.6367		32.2063	2.79977
244	OR5AN1-Hs01943422_s1	27.2164	28.1259	24.9076	26.5518	27.1678	29.7464	28.6416	23.6137	31.2654	26.5769	26.5129	27.7067	28.8516	26.112	26.1121	25.6343	25.4921	26.8534	25.7031	27.7728	27.6699	32.6541	28.1335	26.7467	29.4583	30.5798		27.531	2.03444
245	OR5AP2-Hs00943966_s1	33.0032	40	34.1586	33.7348	38.2937	40	40	31.3353	40	32.8176	34.5492	40	33.4169	33.3447	33.356	32.3977	33.5057	40	40	34.6952	40	40	34.359	33.5387	33.7969	35.1485		35.9789	3.2043
246	N/A-Hs04231206_s1	29.9601	31.614	29.4916	30.6378	29.9177	31.7906	30.2309	25.8744	40	28.7223	31.222	27.2461	31.1728	28.5046	32.946	27.1789	28.2812	30.9568	31.3704	30.5667	30.7965	32.8992	33.5695	29.3998	33.2133	30.9485		30.712	2.68904
247	OR5AR1-Hs02339052_s1	31.1694	40	40	33.8305	33.5063	40	40	29.7847	40	32.8025	33.4395	40	33.8925	32.7183	40	40	32.1367	33.1381	40	34.2238	33.9907	40	33.5194	33.4242	40	40		36.2145	3.68121
248	OR5AS1-Hs02338604_s1	33.1514	32.8796	32.6917	36.1987	33.9962	34.7958	36.4586	30.9599	40	32.5991	34.0335	31.1561	32.8349	32.956	36.4661	31.9344	29.7321	35.7278	32.4204	32.6148	36.0835	38.2202	34.0587	31.9385	35.2238	34.2094		33.9747	2.33951
249	OR5AU1-Hs01597394_s1	31.1144	31.2488	30.3646	28.4287	29.7012	31.6094	30.8318	27.22	30.7919	29.9486	27.9193	29.2808	29.7837	28.4913	30.7717	26.1751	28.8521	30.6139	31.7343	31.1418	30.0499	32.0126	30.8234	28.8606	31.5323	30.5962		29.9961	1.47332
250	OR5B12-Hs01943460_s1	30.8992	31.4792	30.7866	31.4439	32.2876	32.4245	31.4269	28.9168	30.2578	31.6021	32.4959	32.5921	30.3956	30.1014	33.2049	30.7222	29.9203	31.8506	32.0735	34.2924	32.5606	29.9576	32.7766	31.419	33.1388	32.2117		31.5861	1.23833
251	OR5B17-Hs02340339_s1	33.1961	40	32.3161	33.8277	34.6391	40	31.737	31.8525	31.7302	40	40	33.8321	33.3591	31.7791	31.9419	34.1287	32.1258	35.5729	40	40	40	40	34.1464	32.0641	31.8303	40		35.3877	3.55992
252	N/A-Hs04231212_s1	34.0432	33.093	40	33.8159	32.6906	34.2761	32.6668	31.9659	32.7809	40	32.7207	32.7437	32.3058	32.5592	36.5185	34.606	31.5246	33.5502	34.3979	34.8552	40	33.5264	31.6241	33.7942	34.8833	33.398		34.1669	2.4205
253	OR5B2-Hs02340474_s1	33.2212	30.5212	29.9033	30.593	31.309	32.1187	31.472	28.3989	32.2015	30.5826	30.9042	31.5558	30.6819	29.0315	32.1636	28.666	29.7322	30.9747	30.7906	31.5099	32.9199	29.774	31.9674	30.7357	32.9172	33.2457		31.0728	1.3307
254	OR5B21-Hs02339238_s1	30.7625	30.7822	30.6147	30.7727	33.1514	32.2105	30.6932	30.6294	29.8812	30.2945	30.2375	32.7284	30.7683	31.6795	30.4039	30.9639	31.8116	31.2715	31.1313	33.1063	32.0142	32.8338	31.2675	31.8398	31.1308	32.1712		31.352	0.923929
255	OR5B3-Hs04231209_s1	32.3991	32.5302	32.1679	40	33.4254	33.9963	31.9616	30.2608	33.7889	31.7893	32.4199	32.4046	31.8051	33.8281	33.4566	30.733	30.6897	33.5083	34.1412	34.2352	33.2041	33.8424	34.5503	40	35.7953	34.3723		33.5117	2.31289
256	OR5C1-Hs00979063_s1	29.5257	28.7711	27.0254	28.2568	29.1325	28.4449	28.3148	27.7163	28.7771	28.1869	27.4567	28.0912	27.9283	29.0909	27.3289	29.1379	27.708	29.066	27.5534	28.5834	29.6306	28.4121	28.3011	28.5808	28.4886	28.2726		28.3762	0.667285
257	OR5D13-Hs01940497_s1	34.0831	33.559	40	34.3336	32.4389	40	40	31.1899	40	40	40	33.7116	40	33.4546	30.7908	32.4274	32.8545	40	33.1813	40	32.5875	40	40	31.3857	40	40		36.3845	3.76709
258	OR5D14-Hs02342130_s1	40	34.4866	34.3129	34.3049	40	34.7485	40	31.929	40	32.908	40	34.6037	33.5054	36.1785	32.5682	32.6326	36.4741	40	40	37.8897	40	35.1831	40	31.3798	34.8154	40		36.4585	3.15454
259	OR5D16-Hs01025095_s1	32.7238	33.7876	33.5731	40	34.0422	40	40	31.1344	33.8704	40	40	40	40	33.8617	40	34.3073	40	33.8625	40	40	40	40	40	40	34.4051	34.1449		37.2967	3.27315
260	OR5D18-Hs01098611_s1	34.3149	40	33.6593	40	34.5851	40	34.7071	32.8561	40	40	35.1642	40	35.0021	40	40	34.4019	34.5174	35.7269	40	40	40	40	40	40	40	40		37.8821	2.77342
261	N/A-Hs04231210_s1	28.2812	28.1103	28.589	32.207	30.3631	34.611	31.1786	26.9079	40	29.3546	29.615	30.3845	29.8106	26.9468	28.0674	27.9177	28.0743	29.126	28.5779	32.021	30.8501	40	31.5164	28.726	32.3818	31.4953		30.5813	3.33598
262	OR5F1-Hs01924277_g1	40	33.1742	40	40	40	40	40	33.9265	40	40	40	40	40	40	40	31.4937	40	33.697	33.7994	40	40	40	40	35.0439	40	34.5955		38.2973	2.91483
263	OR5H14-Hs02340433_g1	33.9059	34.3554	28.2658	32.6393	28.6978	35.074	31.7519	27.4804	35.1488	30.2347	32.5317	29.5901	33.867	28.5176	34.9197	27.8983	27.865	33.2848	30.3044	30.8663	31.0878	32.5639	32.5343	29.961	40	40		32.0518	3.35197
264	OR5H15-Hs02340442_sH	30.5161	32.4512	30.362	31.9034	28.9392	33.6385	32.646	28.8152	33.8231	29.85	31.8185	29.3243	32.4393	29.3157	34.9773	28.4479	28.2241	31.9113	29.9452	31.3805	29.5706	33.7291	30.9977	29.9229	40	31.9534		31.4193	2.5302
265	OR5H2-Hs02340320_g1	32.5484	40	32.0265	40	33.5232	40	34.2277	40	32.9841	40	32.6958	33.892	40	35.6896	34.3931	33.7297	32.816	32.9734	34.547	32.7766	32.2803	34.0089	40	40	33.838	33.2927		35.4709	3.17234
266	OR5H6-Hs02340310_g1	33.8675	40	37.0998	34.7236	40	34.5432	35.2368	34.0232	37.4247	33.8188	33.0991	34.2625	35.1634	34.5613	40	34.955	34.5216	38.2402	34.728	40	40	35.8711	34.5095	37.0526	38.2641	34.3749		36.167	2.32631
267	OR5I1-Hs00272615_s1	34.2337	40	40	34.3251	32.8405	40	40	34.0483	33.4706	34.4145	40	34.5075	40	34.4664	40	33.7752	35.0041	34.619	40	40	35.2551	34.075	40	40	40	40		37.1167	2.97249
268	OR5J2-Hs02340362_s1	33.2015	34.1822	34.2244	40	34.2289	40	40	29.8335	40	32.303	40	40	36.0194	31.8121	33.0473	31.1401	33.0015	34.2242	31.4589	40	40	40	32.5767	33.5618	40	34.4796		35.7421	3.63322
269	OR5K1-Hs01059190_g1	25.6988	26.5941	23.9901	27.9849	26.7213	28.616	27.6326	24.4988	27.7563	26.8355	25.8836	27.5028	27.221	23.9993	26.4296	25.4428	24.8765	26.8914	26.5776	26.9367	25.12	28.6073	27.4428	26.7913	28.402	28.9704		26.6701	1.40305
270	OR5K2-Hs01395135_g1	29.6048	31.7457	30.4111	30.1839	31.5958	31.1758	29.9847	29.7519	29.3657	29.8857	29.8368	30.4167	29.9746	31.3453	31.1268	31.2709	29.7563	31.0985	32.4736	31.2634	31.7701	30.9143	31.5408	30.2333	30.6921	29.9124		30.6666	0.825138
271	OR5K3-Hs02340450_s1	31.8583	35.2135	33.4959	32.8297	35.176	33.2844	32.8675	31.9687	32.6289	33.55	34.0077	34.1966	33.5684	33.7852	32.9822	34.6278	31.0006	35.1334	40	34.3722	35.915	34.3143	34.6054	35.1757	34.6318	34.2588		34.0557	1.6863
272	OR5K4-Hs02340461_s1	32.4544	40	33.7647	34.6434	35.3498	33.6013	40	32.2959	32.8062	34.8221	34.6979	34.4424	34.2647	40	40	33.3453	32.4419	35.2178	38.1707	40	31.9222	40	40	40	38.1247	32.5489		35.9582	3.12451
273	OR5L1-Hs01592774_s1	31.7363	33.7458	40	40	40	34.3145	35.026	29.3527	40	32.759	33.1604	32.9617	32.1366	31.894	32.2971	31.7058	32.6276	40	40	40	40	40	40	40	40	34.0984		36.0698	3.84622
274	OR5L2-Hs01595465_s1	33.9499	40	40	34.992	40	40	34.6649	30.9088	40	33.5916	33.9907	34.3823	40	32.2534	40	31.1767	33.6795	34.5537	40	40	40	34.1328	40	40	40	40		37.0106	3.41225
275	OR5M10-Hs01943495_g1	30.8513	29.8046	30.4356	30.9423	31.0615	33.9007	34.5803	28.25	40	29.8295	34.3408	29.5762	31.4916	26.7932	30.2941	28.1296	28.2559	31.7943	29.6038	32.1134	30.8329	33.8081	31.3908	30.7285	40	32.1662		31.576	3.13707
276	OR5M11-Hs01943937_s1	33.9921	40	40	40	40	40	40	40	40	40	40	40	34.3125	40	40	40	40	34.4382	40	40	40	40	40	40	40	40		39.3363	1.87534
277	OR5M3-Hs02342153_g1	30.816	30.6547	29.2406	32.4616	30.9302	38.9657	34.5867	26.6816	33.6717	29.483	32.468	29.9345	32.9869	29.6705	33.8964	29.2533	30.0899	31.0807	30.4337	32.0802	31.7164	34.9062	33.7401	29.7651	40	31.5501		31.964	2.92921
278	OR5M8-Hs02340164_s1	33.2183	40	33.9394	40	34.9061	40	40	31.1944	34.3759	34.9457	40	35.438	37.7413	40	34.7932	34.2701	33.6055	40	40	40	40	40	40	40	40	35.1608		37.4457	2.99276
279	OR5M9-Hs02342156_s1	31.368	30.3524	29.9294	33.2087	31.9758	35.3461	33.6737	26.6434	40	29.5145	30.7817	30.27	34.7745	28.735	33.5079	29.6561	29.6524	31.149	30.2519	31.3588	31.3799	35.2479	40	30.5023	34.9931	31.4801		32.1443	3.14897
280	OR5P2-Hs00538043_s1	29.5998	27.4335	24.1556	28.4282	28.3743	26.7237	26.634	27.8376	27.7912	27.6004	27.7165	28.7305	27.1351	26.6033	26.6969	27.0528	27.879	27.2387	27.3782	26.7803	28.623	26.192	27.2873	26.6132	27.2191	27.8667		27.3689	1.02846
281	OR5P3-Hs00538049_s1	28.716	27.7225	25.6244	28.3665	28.0938	25.5948	26.3714	25.6035	27.718	27.4483	25.4226	26.5657	26.3134	25.9994	25.4393	25.7375	25.377	27.4776	26.2532	27.3854	27.1583	26.3532	24.8402	24.7998	25.7735	27.9876		26.544	1.1354
282	OR5R1-Hs02342170_s1	35.548	34.5044	40	34.1448	40	40	34.5456	31.2146	40	40	40	34.4041	33.7562	40	40	33.5868	33.4642	40	40	40	34.2848	40	40	40	40	40		37.6713	3.0793
283	OR5T1-Hs02342171_s1	30.598	32.4723	32.7726	33.6661	31.6918	40	33.5158	27.912	40	31.2367	32.1085	30.2633	32.7149	31.6384	32.1686	29.5662	28.8261	32.6568	32.288	30.6907	31.5305	40	33.9086	29.7805	32.6781	32.61		32.5882	3.09708
284	OR5T2-Hs00936039_s1	32.3506	40	32.5496	40	33.794	40	40	29.6402	40	33.6627	40	32.8431	40	34.2905	33.9254	31.3409	30.7343	32.7495	40	33.8431	40	33.9004	40	33.783	33.6973	33.5704		35.6413	3.66076
285	OR5T3-Hs02339060_s1	32.2	40	40	33.8164	32.2915	36.8584	40	29.6979	40	33.9565	40	31.7814	40	31.8137	34.1397	31.6865	32.3757	40	32.913	40	32.4276	40	40	30.7186	40	40		36.026	3.95112
286	OR5V1-Hs00258301_s1	32.3264	28.8024	26.143	30.4381	28.2646	30.901	29.6637	24.7387	40	28.1305	29.0883	28.0138	29.793	26.8828	30.9904	25.4578	24.9125	28.4523	27.782	28.8218	27.1758	32.2631	29.3031	29.7461	32.2842	31.5104		29.3033	3.07433
287	OR5W2-Hs01940454_s1	32.7365	40	40	40	40	40	40	30.3727	40	33.6739	40	34.5262	34.1371	40	35.2409	31.9211	30.9744	33.5505	40	40	34.7128	40	33.4014	34.212	40	40		36.9023	3.55685
288	OR6A2-Hs04231194_s1	30.1572	29.2664	28.875	29.7292	28.9282	29.098	28.3496	28.7138	28.3213	29.527	29.9678	28.8834	27.8314	29.2855	27.8825	29.1419	28.549	30.6155	29.882	28.7257	29.1163	28.8703	30.3111	29.9494	29.8785	31.3559		29.2774	0.837159
289	OR6B1-Hs02339257_s1	27.5339	30.2314	25.3713	29.2636	27.6899	30.326	28.5052	26.4668	28.1477	27.4947	29.0873	27.5394	29.0198	26.8638	29.9738	27.9312	26.515	28.6449	29.188	30.5204	27.5719	31.394	31.018	27.5678	32.5265	29.6604		28.6943	1.69484
290	OR6B2-Hs00957193_s1	32.3392	33.489	40	31.9685	31.6151	31.4447	34.7149	31.1702	33.9445	32.7565	31.7316	32.9712	32.9131	29.6865	32.3445	30.1329	29.8797	31.997	34.3355	33.3618	31.3652	32.3636	34.2619	33.52	40	33.9442		33.0097	2.45804
291	OR6B3-Hs01372895_s1	32.8222	33.4511	30.9883	32.3266	33.6263	31.9462	34.3149	32.0269	33.4352	33.1325	34.1738	31.1535	33.7441	33.9608	33.7522	31.6796	31.4725	32.442	33.0451	32.4955	32.5917	35.8131	31.1701	40	40	33.7158		33.4338	2.24182
292	OR6C1-Hs02342174_s1	31.4625	28.4524	30.9354	29.8168	30.4356	35.002	33.4721	28.2348	40	28.2797	29.6433	30.5893	31.0303	26.9921	33.9126	27.7879	30.4243	29.7829	30.4527	34.2866	30.3399	33.9135	30.9919	32.5325	35.3641	33.9283		31.464	2.89611
293	OR6C2-Hs02341416_s1	31.2635	32.1691	28.3928	30.2785	29.7603	30.4745	29.1797	26.9443	30.1577	30.0104	31.5504	28.5976	30.9201	26.6172	30.6449	28.0225	29.4069	31.3968	31.2251	30.9301	29.1529	31.6526	31.1665	28.324	33.2232	32.3756		30.1476	1.64949
294	OR6C3-Hs01930172_s1	33.9532	33.064	32.9164	32.7652	33.0947	40	33.8419	31.926	40	29.9847	30.6666	32.4772	40	28.3133	34.2967	30.1824	32.2839	31.3989	33.6958	40	32.9264	40	40	34.7269	35.0306	40		34.5209	3.7028
295	OR6C4-Hs01675503_s1	30.5597	28.2831	23.5048	29.8197	28.4348	40	31.3312	27.0085	40	27.6715	28.8335	27.8395	29.4561	25.3325	30.4975	27.4062	27.3706	29.8729	28.9047	30.3895	29.1184	34.3087	31.931	27.7933	33.7973	31.9207		30.0533	3.75987
296	OR6C6-Hs02340374_s1	32.9375	33.5164	32.7497	35.7736	33.4554	34.6575	40	30.2299	40	32.0099	40	40	33.4036	30.4993	40	32.5021	33.9936	35.1569	31.7906	33.5452	31.8109	33.8724	40	35.101	40	40		35.2694	3.45472
297	OR6C65-Hs02340466_s1	34.5205	40	40	40	36.7662	36.8937	36.4616	40	40	40	40	34.9297	40	40	36.3246	34.813	35.4313	40	40	40	40	40	40	40	40	40		38.6977	2.05477
298	OR6C68-Hs00999625_s1	40	33.8445	33.4978	40	32.4785	40	34.1088	31.1915	40	40	33.3569	40	40	30.9403	40	32.631	40	34.237	40	40	30.7525	40	40	40	40	40		37.1938	3.70692
299	OR6C70-Hs01675561_s1	33.4478	31.9582	32.0159	32.1082	33.0672	31.7061	31.4824	28.6737	34.5362	31.4391	36.1958	30.4168	30.7073	30.066	32.966	28.4513	30.1347	32.485	34.1312	35.8453	34.6756	34.8879	34.9309	31.5308	32.8321	33.2574		32.4596	2.04545
300	OR6C74-Hs02340349_s1	31.932	35.2658	40	35.4692	32.9744	37.1571	33.9315	29.8205	40	33.0538	34.9719	31.8818	40	33.8412	40	31.6867	34.6542	33.5529	34.4434	40	34.776	37.1982	34.9518	32.8933	40	35.5989		35.3867	3.03696
301	OR6C75-Hs02340385_s1	31.0121	30.8889	31.623	36.667	28.3974	40	34.3567	28.4047	40	31.3841	31.2552	29.4767	32.3337	28.205	40	27.5888	29.7457	32.4332	30.1812	33.1657	28.2658	40	32.9032	33.2973	33.7062	40		32.8958	4.12452
302	OR6C76-Hs02339155_s1	30.4345	32.4589	31.3499	32.2748	31.5239	30.6132	30.9469	28.4932	40	31.3068	31.5118	29.8457	31.7071	30.2298	32.277	27.976	30.085	40	32.4472	32.2339	31.6348	33.7755	40	30.3768	40	32.1552		32.5253	3.4771
303	OR6F1-Hs01054972_s1	28.466	28.783	27.5008	29.979	29.5757	28.5953	28.9561	26.4922	28.5585	28.5464	28.5827	28.6109	29.2459	27.7451	29.2475	27.6038	27.8251	29.304	28.42	30.5509	30.3231	29.2084	28.8846	28.4825	30.3287	28.6893		28.7887	0.931389
304	OR6K2-Hs01944099_s1	34.2737	40	32.0553	34.6232	33.8301	40	40	31.5941	40	40	40	33.8572	35.5858	35.2033	40	32.2898	40	35.1003	40	40	35.7533	40	40	33.0628	40	33.4846		36.9505	3.24995
305	OR6K3-Hs00921604_s1	31.3292	33.3701	32.0417	33.4423	32.6791	34.6985	33.595	28.1182	40	32.6861	31.8223	32.0024	30.7907	31.6662	32.3678	30.6551	30.339	31.2827	33.184	32.9131	34.1351	33.3811	40	30.2849	33.6026	33.4821		32.8411	2.55399
306	OR6K6-Hs03044088_s1	33.417	33.3457	34.3198	34.8297	33.1339	40	40	30.0611	40	33.7192	32.8437	32.753	33.5945	31.6547	40	30.8897	31.2739	40	34.4153	40	30.9869	40	33.3392	30.9436	40	35.6001		35.0431	3.6048
307	OR6K6-Hs02339166_s1	34.4894	33.8945	32.8208	32.7651	40	40	34.2391	29.6905	40	34.2383	32.3448	33.1308	34.4814	40	36.9086	34.8548	30.7999	34.7242	34.2657	34.6101	32.1567	40	40	31.5911	40	33.3976		35.2078	3.28397
308	OR6M1-Hs02339286_s1	40	34.3983	32.6998	34.288	34.1853	32.6888	33.7819	31.9626	33.8977	33.6114	32.5196	33.0482	32.2915	40	33.4873	33.6591	31.8059	40	40	40	34.2996	33.8268	35.3313	40	40	34.1638		35.2287	3.0589
309	OR6N1-Hs01028485_s1	29.2437	30.4696	27.4986	30.5683	30.8736	32.4364	30.7677	26.8403	33.639	27.6089	29.4238	27.3561	29.3776	28.5103	28.9224	27.3492	26.6613	30.886	29.0373	30.1365	29.186	31.7877	30.586	28.194	33.6774	32.5779		29.7544	2.00662
310	OR6N2-Hs01595334_s1	30.59	31.4427	27.4736	29.8371	29.9035	40	32.4147	27.1583	40	30.5667	29.8125	30.0926	30.3897	29.116	32.1252	28.3821	28.7699	30.5157	30.0135	32.4288	31.2057	40	40	29.3554	40	31.4709		32.0409	4.16939
311	OR6P1-Hs03988346_s1	30.5958	29.8309	28.4243	31.7873	31.2686	40	40	29.6073	40	30.2626	32.6247	31.0377	40	26.593	40	29.2215	30.6856	33.0913	31.4574	40	29.2877	40	32.8075	29.7125	40	40		33.7806	4.80449
312	OR6Q1-Hs01589256_s1	32.6335	30.4212	30.9275	31.1803	32.0665	32.1944	29.3048	31.4386	31.0975	31.8122	34.3849	30.6114	32.4897	8.71605	30.4258	31.7368	27.4363	31.9783	32.0514	32.605	32.4962	40	31.1998	32.4082	32.6353	40		31.3174	5.30762
313	OR6S1-Hs03043696_s1	40	40	33.1965	40	40	40	31.432	32.7131	32.5076	32.6072	40	40	31.682	33.3145	40	40	33.363	32.6977	32.6713	40	40	32.9884	40	40	32.3362	40		36.5965	3.76975
314	OR6T1-Hs01943730_s1	31.7756	32.459	30.2956	32.3261	29.4752	31.4226	32.15	28.9438	40	31.5902	31.956	29.6825	30.7196	28.8046	40	29.3857	30.2653	31.8859	30.6227	33.4418	30.8098	40	30.7948	30.512	33.6814	32.2512		32.125	3.16313
315	OR6V1-Hs03044970_s1	33.8246	32.2274	32.4833	31.3643	31.2308	30.9362	29.6839	30.9978	30.0848	31.0788	30.8618	31.1255	31.4948	32.2385	31.0161	32.5365	31.3497	30.8158	31.4989	31.9048	31.4106	31.3286	31.6078	31.3038	31.7752	31.7626		31.4593	0.807082
316	OR6V1-Hs01073030_s1	32.9223	30.9648	29.5402	31.2664	31.0937	30.2325	30.8421	30.4069	29.6676	31.3892	30.3426	30.8424	29.8679	30.5771	29.4827	32.0003	31.2013	31.4814	32.6403	30.5188	32.0249	30.783	29.9544	29.8415	31.2067	30.9626		30.8482	0.898727
317	OR6X1-Hs02339167_s1	35.329	32.6958	33.2823	33.9763	34.8157	33.2502	34.2398	33.0516	32.4689	40	33.4493	32.8295	34.4032	34.283	33.1014	40	31.6178	33.6278	34.7841	34.8977	34.6866	40	32.9022	34.7421	33.7409	35.8239		34.5384	2.23207
318	OR6Y1-Hs02339184_s1	30.7331	30.6668	30.3336	30.4484	29.7057	33.4883	40	29.6545	33.2463	29.0912	31.8244	30.1397	33.7973	27.5022	32.7527	28.9	29.3602	32.3732	30.6683	31.3089	28.9575	40	33.7345	30.8138	35.0686	33.3682		31.8437	3.03562
319	OR7A10-Hs01674520_s1	32.4424	33.4762	32.2523	34.3341	32.7779	34.8704	35.3911	28.677	40	32.7802	31.9457	33.4083	33.8344	29.3787	35.6071	31.2434	35.3913	33.2472	32.246	34.7785	33.3091	40	33.2115	30.203	40	40		34.031	3.10925
320	OR7A17-Hs00363967_s1	29.3214	29.6036	25.349	29.9847	28.2282	31.3222	31.2989	25.676	31.9459	29.1212	28.7967	29.8803	31.5512	27.7782	32.8906	27.8655	27.0204	30.1551	28.4313	31.6131	27.8377	33.7413	28.9353	29.5872	34.065	33.2548		29.8175	2.31509
321	OR7A5-Hs00758531_s1	29.8867	31.2773	27.9052	29.4502	29.3931	28.5608	30.705	26.4767	30.602	28.7329	28.2719	28.6301	28.9891	29.4016	28.6967	28.7517	27.957	31.6936	28.9238	30.623	28.7533	30.3006	27.936	26.5	30.1715	30.8204		29.2081	1.33106
322	OR7C1-Hs01651292_s1	27.4648	26.5634	23.7256	25.3402	25.5923	26.955	27.5724	22.1702	29.4061	26.0165	25.8134	24.6297	25.7368	24.8595	26.8004	23.7254	24.443	26.2441	25.7905	27.395	24.3553	27.3123	25.9376	23.7438	26.5989	27.001		25.8151	1.56787
323	OR7C2-Hs00247330_s1	33.7427	34.8685	40	40	40	40	34.8122	30.2673	40	32.8287	40	32.6662	40	30.8904	32.749	31.7529	31.2463	33.9554	34.6894	40	40	40	34.605	33.2548	40	40		36.2434	3.7147
324	OR7D2-Hs01089409_s1	29.3478	29.2556	28.5865	30.1817	40	27.1795	30.1377	26.9931	30.9466	30.4573	29.8233	29.2823	28.8933	29.8558	31.2184	28.8066	30.4551	29.9859	30.4957	40	40	31.4204	32.0018	29.5158	31.5831	30.8088		31.0474	3.50532
325	OR7D4-Hs02339188_s1	31.5711	30.1644	28.4483	29.9767	28.7928	35.2031	30.6259	26.1183	40	30.2055	31.7612	30.1666	30.7029	27.7901	30.113	26.6245	28.3139	29.1969	27.6196	30.7413	29.7973	34.5371	30.4196	28.1112	33.0617	31.6004		30.4486	2.89569
326	OR7E24-Hs03037708_s1	28.6418	31.8597	25.452	29.1017	29.4919	32.4961	31.4418	25.7418	33.2172	28.2279	26.5004	29.2465	30.7923	26.7166	31.3831	27.6964	28.9467	31.8627	28.3307	32.1624	27.3741	40	30.4993	25.7924	33.3816	30.4124		29.8757	3.1402
327	OR7G1-Hs02380047_s1	33.9981	40	40	32.9553	32.6798	34.3093	34.1044	31.238	33.4004	33.9555	40	34.074	40	32.4769	40	30.4785	32.4093	34.289	33.8964	33.1486	40	35.4256	36.3355	31.4643	40	40		35.4092	3.3424
328	OR7G2-Hs01597165_s1	33.3839	40	30.3656	31.696	31.4542	33.769	30.3857	28.5696	40	31.2626	31.5976	30.7747	35.9744	26.5244	31.8565	30.7394	31.4076	31.5392	31.1822	31.9531	29.3872	32.6209	33.5851	31.706	40	40		32.759	3.60078
329	OR8A1-Hs02339204_s1	32.6713	30.1313	29.1643	31.327	33.128	40	35.7484	28.4348	40	40	31.6801	40	31.4991	29.4756	40	30.6262	29.1978	31.3599	31.4022	31.1955	33.7257	40	31.3205	32.356	40	32.8698		33.7428	4.15548
330	OR8B12-Hs00917778_s1	30.97	31.2083	29.7936	33.8303	30.8999	32.9177	31.424	29.419	40	30.7426	31.2863	31.1284	33.0736	29.974	33.1292	30.2893	30.2095	33.1628	33.1361	34.5059	31.6871	40	33.9098	31.608	31.953	31.8449		32.3886	2.61831
331	OR8B3;OR8B2-Hs03406100_gH	31.2118	29.6648	28.9045	29.8197	32.0894	30.9044	35.782	27.2688	40	30.3704	31.748	30.4546	33.4229	30.1554	32.6814	29.8436	26.484	29.7741	30.5854	30.3964	30.7199	40	32.2809	30.7362	32.952	33.325		31.5991	3.12221
332	OR8B4-Hs02339212_s1	33.9124	31.555	32.0169	40	32.9238	40	40	31.1551	40	40	40	40	33.6381	31.756	34.6815	32.9284	31.6332	40	32.8427	32.6949	31.7364	40	40	32.6101	32.1236	32.9893		35.4307	3.75752
333	OR8B8-Hs00602879_s1	30.4254	30.4399	28.3966	30.4105	31.3672	33.2124	31.2166	27.4758	33.6791	30.4958	31.8732	30.3428	29.6863	27.8772	30.8088	28.9978	30.5002	32.0411	31.3956	31.2872	30.3622	32.4675	31.1889	28.4358	34.1099	32.951		30.8248	1.70691
334	OR8D1-Hs01028128_s1	26.7746	26.1496	25.5752	27.1446	26.8603	30.242	27.8777	23.665	40	26.0814	27.7627	26.4663	27.86	23.9743	27.0557	24.1749	24.3294	26.1989	26.2688	27.7207	26.682	30.3485	26.7387	25.784	30.6338	29.8307		27.3923	3.17957
335	OR8D2-Hs00893319_s1	32.4938	30.7725	40	34.4917	34.3944	32.8578	40	34.8938	40	40	40	33.5981	40	40	40	33.5973	33.3325	40	40	33.1426	32.628	40	40	40	31.8932	40		36.8498	3.55444
336	OR8D4-Hs01089319_s1	31.6517	31.7433	30.4204	32.4233	30.3305	31.736	31.6012	28.2121	32.8573	31.4845	32.8441	31.4805	31.1852	29.4297	32.4741	32.708	30.7481	32.1942	29.8007	32.1579	31.1345	32.4522	33.841	30.8873	40	32.4785		31.8568	2.05863
337	OR8G1-Hs01112403_s1	26.5081	26.8285	26.7832	29.5083	29.2274	40	32.9855	29.1309	34.6811	31.1833	27.9266	29.2204	40	26.9375	31.6526	29.8043	25.5446	28.6233	29.266	40	29.9399	33.7364	33.9696	27.9196	32.0224	30.949		30.9365	4.10852
338	OR8G2-Hs02339372_s1	32.0195	40	32.5367	33.412	32.115	33.2749	36.0159	28.9879	40	40	34.5028	32.7768	33.351	30.8225	33.6762	31.3643	31.3481	31.4067	40	40	40	40	30.5677	40	40	33.6491		35.0703	3.89292
339	OR8G5-Hs00942596_s1	28.9402	31.2183	30.7959	30.2671	29.658	31.7869	32.9479	26.2973	32.2017	31.0754	31.665	29.2854	28.5971	29.484	30.8053	29.2691	29.3718	30.2225	33.0127	30.7987	30.3951	31.9563	33.8384	30.1443	30.8664	31.2751		30.6221	1.58663
340	OR8H1-Hs01943789_s1	32.2054	31.2981	29.7539	35.3825	30.8409	32.484	33.4641	28.497	40	30.8109	30.9701	29.799	31.5506	28.8528	32.6588	29.6709	28.4083	31.5351	30.3517	33.1551	32	40	33.2986	30.2189	32.9596	32.9094		32.0414	2.88464
341	OR8H2-Hs01022991_s1	33.6636	30.7712	30.1363	33.9269	32.1894	34.1424	33.404	29.613	37.3377	30.301	32.5771	31.9383	33.8776	28.6513	34.0544	29.2524	28.8424	30.6278	31.6586	33.8561	30.5952	40	32.6508	29.8099	35.4052	34.3261		32.4465	2.68636
342	OR8H3-Hs02339221_g1	35.4477	34.1671	35.049	40	40	34.1772	35.0709	33.148	40	34.6644	40	33.5624	40	31.1481	40	31.972	33.4777	40	33.3357	34.6443	33.9833	40	36.2087	33.5619	40	40		36.293	3.14643
343	OR8I2-Hs02340729_s1	40	34.9522	40	40	34.654	40	40	33.615	40	33.9596	34.6696	40	40	40	40	40	33.5596	40	40	40	40	34.1896	40	40	40	35.0294		38.255	2.687
344	OR8J1-Hs00990815_s1	31.1793	40	31.1329	40	32.8127	33.5796	33.5255	28.8211	40	32.9993	31.6511	33.977	33.5593	30.8639	34.5057	32.4889	30.89	32.4586	33.2026	40	32.9929	40	40	29.5771	40	33.311		34.3665	3.72097
345	OR8J3-Hs00996879_s1	29.1063	29.934	29.5764	30.7145	29.0532	33.5117	31.9956	27.1203	35.8015	27.9709	28.9532	28.5038	29.9372	28.4364	28.5648	27.1082	26.4284	29.3603	29.6352	31.8512	30.5302	34.6229	30.5713	27.8546	34.5279	31.7929		30.1332	2.42933
346	OR8K1-Hs02340717_s1	32.2574	32.8672	40	31.6072	40	40	40	28.5214	40	40	40	40	30.7103	40	32.4151	30.575	30.7646	31.461	32.0627	40	40	40	40	28.848	40	40		36.2342	4.57187
347	OR8K3-Hs01943810_s1	27.8411	30.6824	28.8713	33.1891	28.7682	31.3096	33.1124	25.5762	33.7301	28.5849	28.1294	28.7126	32.9046	27.2012	32.8107	29.5078	28.7968	33.1947	29.4863	35.2468	28.5296	32.8763	40	29.1668	40	31.5927		31.147	3.54091
348	OR8K5-Hs01940781_s1	32.7469	34.4949	40	33.0345	40	33.8586	40	29.6128	40	33.4769	40	32.3654	32.96	33.2903	34.0681	31.8628	31.8944	34.2542	34.0069	40	40	35.911	40	32.3954	34.6929	40		35.5741	3.47506
349	N/A-Hs04231215_s1	32.1935	23.4791	26.9815	32.8938	40	40	33.3492	28.4675	40	30.3058	40	31.07	40	31.9497	40	31.0062	32.2783	40	40	40	40	40	40	28.6446	40	31.9326		35.1751	5.28728
350	OR8S1-Hs02342198_m1	40	40	40	40	40	40	40	40	40	40	34.9068	40	40	40	40	40	40	40	40	40	40	40	40	40	40	40		39.8041	0.998867
351	OR8U1;OR8U9-Hs02342207_s1	30.7015	31.5393	32.8967	30.5539	31.8017	40	34.402	29.1563	40	31.4479	32.4396	31.7837	30.4704	30.8753	30.8465	29.4049	27.7967	31.2338	31.9549	31.4678	40	40	31.6996	26.7376	34.2457	40		32.8252	3.92207
352	OR9A2-Hs01010356_s1	30.2439	27.7443	24.3082	27.2432	27.447	26.1026	27.5154	27.8365	24.742	27.7241	27.5689	26.9345	25.9611	27.1534	25.4462	28.5284	27.4956	29.7734	27.915	29.342	28.5171	27.6019	26.1439	26.9451	27.1859	28.4985		27.3815	1.39014
353	OR9A4-Hs01939588_s1	32.9482	31.1559	27.3625	29.3285	31.6473	30.9653	31.9131	27.085	31.3349	30.2334	26.8282	29.5961	30.8616	28.615	29.9951	30.8412	28.5769	30.7481	29.6591	31.855	28.4695	31.8356	29.2068	29.7938	30.647	31.3784		30.1108	1.58984
354	OR9G4-Hs01128277_s1	24.2831	26.1624	25.7845	26.1343	27.6075	26.9101	28.4372	23.4132	32.316	26.2849	26.9739	25.8013	26.7872	24.0056	25.1867	25.8725	25.6827	28.3281	26.6546	29.9242	26.7855	30.484	23.0724	23.1527	30.0222	27.9574		26.6932	2.29418
355	OR9G9-Hs03025877_gH	31.5089	32.6903	30.4851	33.1855	33.4637	31.3463	40	29.4508	40	31.4574	35.1949	31.5758	32.2962	31.118	33.0211	29.6619	29.2824	30.5841	33.0831	40	33.169	40	33.9719	30.9168	33.0729	33.428		33.2294	3.27676
356	OR9I1-Hs01943822_s1	28.26	28.4635	26.6589	29.2162	28.5949	28.1505	29.4617	26.2668	28.7921	29.126	28.2431	27.9756	27.0179	24.8034	28.1608	28.7803	26.3139	29.4216	28.4525	29.8939	29.3589	30	28.8777	27.1865	40	29.8749		28.7443	2.62218
357	N/A-Hs04231214_s1	30.42	28.7925	29.7235	29.3876	30.6609	27.2047	28.8694	28.6973	28.5708	30.8994	31.2676	29.8055	27.6865	27.8274	26.8231	30.4085	25.8186	29.7256	40	31.931	30.639	30.7539	28.2995	30.7713	34.1571	32.4835		30.0625	2.73671
358	OR9K2-Hs01943929_s1	30.7509	30.5062	28.7999	29.7287	29.8601	33.428	31.7515	27.4255	31.8367	29.4221	31.5281	29.2318	29.7526	28.5267	30.7455	29.0012	28.3496	29.6318	30.1111	31.6563	30.6401	40	31.9764	30.6016	32.4437	30.7943		30.7116	2.34904
359	OR9Q1-Hs01943832_s1	32.3618	30.8492	33.8657	32.8839	32.6003	31.4438	30.3012	32.4898	29.4199	33.6999	34.5232	30.8744	31.7116	33.5173	32.8888	31.5104	25.9103	33.24	36.4792	33.8695	32.5436	32.7342	32.6042	31.9343	33.3127	33.1987		32.3372	1.93592
360	OR9Q2-Hs01944120_s1	30.1619	29.6051	29.7947	30.1866	29.6405	30.5253	29.6157	27.3758	32.5021	32.1079	32.1653	31.8857	29.5164	31.4257	30.5923	28.1875	26.9604	29.6442	29.5365	31.9166	31.5582	32.3163	30.663	30.5036	31.8117	31.679		30.4568	1.48276
367	RIC8B-Hs00216798_m1	30.7317	28.6331	27.2918	28.5975	29.0833	28.3321	28.765	28.0704	27.7047	29.1942	28.7152	29.0054	27.9562	28.4583	28.8153	29.849	28.1243	28.1081	28.8849	30.4357	29.4021	29.4064	29.1234	27.9897	27.9651	29.7322		28.7837	0.822439
368	GNAL-Hs00181836_m1	22.8907	21.8973	20.2639	21.4816	22.4808	23.5162	22.5526	21.0469	23.7793	22.5709	22.4991	22.2656	21.6655	21.395	23.5334	22.0956	21.5443	22.2662	22.0183	23.4339	22.4225	23.6713	22.5176	22.5275	24.0541	23.4856		22.4568	0.923789
369	RTP1-Hs00752380_s1	26.9109	27.7877	23.956	28.5944	27.5654	29.2338	30.2742	24.2538	32.1752	27.5715	27.5412	27.0594	27.7293	25.509	28.829	26.4797	26.3693	27.0845	26.686	29.1997	27.2048	32.6004	29.0122	26.8126	31.783	29.3729		27.9845	2.13473
370	CNGA2-Hs01377537_m1	26.6408	26.2167	23.1776	27.0095	25.6279	30.1948	28.0542	22.9164	32.4579	25.2845	25.7222	25.3174	28.2282	24.0842	27.2533	25.0573	24.4221	25.6075	25.6126	28.2425	25.4826	30.0706	26.6878	24.9962	29.8973	29.3674		26.678	2.32787
371	ADCY3-Hs00269618_m1	21.5326	20.9108	19.6687	21.4074	21.1935	21.5028	21.6759	20.1536	20.7827	21.1738	20.9435	21.3736	20.9187	21.5898	20.8211	21.7926	20.2001	20.8181	20.9676	23.9337	22.0763	21.9006	20.6681	21.5891	21.7675	22.4706		21.3013	0.825283
372	OBP2B;OBP2A-Hs00274352_m1	30.9234	30.9104	30.2482	29.2097	30.2859	29.725	29.486	30.335	31.0475	29.8366	29.8812	31.3064	29.8617	31.8965	29.8959	32.0025	29.7955	32.7057	31.1298	32.6649	29.966	28.8355	28.7661	30.6284	31.8497	31.4307		30.5625	1.08887
375	MRPL19-Hs00608519_m1	22.8014	22.5583	20.8867	21.9223	22.8463	21.4397	22.6894	21.8834	21.1444	22.0522	22.1679	22.1126	21.7895	22.7976	40	22.8947	21.5746	21.9769	21.831	23.2607	22.2002	22.4233	21.731	21.7152	21.9377	23.0556		22.8343	3.55059
376	CASC3-Hs00201226_m1	20.882	21.0718	19.9096	19.897	20.7381	19.8404	20.5122	20.0382	19.909	20.2568	20.4368	20.6515	19.8599	20.9944	20.1871	20.7774	19.4038	20.4532	20.4097	21.5824	20.8736	20.7722	19.3347	19.744	20.7349	21.1574		20.4011	0.562638
377	POLR2A-Hs00172187_m1	21.5036	22.0865	20.544	21.1884	22.0768	21.2597	21.8367	21.3035	21.2518	21.8232	21.248	21.6326	20.9549	22.2214	21.4317	22.4761	20.996	21.6166	21.4563	23.8435	22.2693	21.9795	21.3168	21.5697	21.6076	22.3927		21.688	0.645936
378	CDKN1B-Hs00153277_m1	20.6484	20.2982	19.2353	19.839	20.4676	19.3743	20.5623	19.5365	19.6428	19.9915	20.1419	19.9697	19.3285	19.4968	19.6663	20.9993	19.0968	19.3872	19.851	21.4382	20.1082	20.2134	19.8513	19.3976	19.424	20.9415		19.958	0.604
379	TBP-Hs99999910_m1	23.7728	24.1914	24.2468	23.4851	24.6176	23.5361	23.7228	24.1214	23.7074	24.6327	24.826	23.6673	22.7703	24.9076	24.2332	24.5155	22.5679	23.5981	23.5943	24.3735	24.5746	24.6455	22.7361	23.7995	24.3108	24.6509		23.9925	0.646755
380	RPL30-Hs00265497_m1	23.093	23.7373	21.8022	22.2559	22.7921	21.5732	23.8148	21.838	22.348	22.1223	22.0147	22.7006	21.8658	22.2664	22.7488	23.3167	21.1859	22.1024	22.326	25.3384	22.7032	22.7355	21.6259	22.2786	22.5134	23.3173		22.5545	0.863476
381	PSMC4-Hs00197826_m1	21.4485	21.8726	20.2579	21.617	21.9486	21.2391	21.7522	21.1299	21.1416	21.522	21.29	21.3572	20.8719	21.6437	19.9065	22.2956	20.403	21.4735	21.7153	23.1638	21.5772	22.1046	20.6706	21.1787	21.9948	22.5257		21.4654	0.704158
382	YWHAZ-Hs00237047_m1	22.8325	23.3511	20.7352	21.0392	23.0991	22.0051	22.6687	22.1839	21.1432	22.0262	21.6889	22.2814	22.0739	21.8338	20.8546	22.8094	21.6339	22.5998	21.9307	23.5906	21.6212	23.0456	21.5137	21.7282	22.8602	22.027		22.1222	0.763397
383	UBC-Hs00824723_m1	16.8707	18.033	15.5817	17.1946	17.3061	17.3072	17.3404	15.869	16.6434	16.5562	17.5262	17.2714	16.287	16.8376	17.0213	18.3527	15.9941	16.5444	16.5977	18.3482	17.5916	16.9295	16.6891	17.4312	16.7681	18.5648		17.056	0.748688
384	PPIA-Hs99999904_m1	18.1002	18.0584	17.0999	18.8181	18.0636	18.1817	17.621	17.3211	17.3712	17.7971	17.9922	17.9576	17.4611	18.2574	17.5162	18.3895	17.8806	17.9512	17.7231	20.0161	18.2674	18.1469	17.6814	17.5847	18.1829	19.1358		18.0222	0.605012
NAP
