# Supplementary material for: Profiling of Olfactory Receptor Gene Expression in Whole Human Olfactory Mucosa
Source: PLoS One. 2014 May 6;9(5):e96333. doi: 10.1371/journal.pone.0096333 (PMC4011832; doi:10.1371/journal.pone.0096333)
Supplement: Table S2 — Cq values obtained for all OR genes and reference genes on genomic DNA and average Cq values obtained on WHOM RNA. (XLSX) [file pone.0096333.s003.xlsx]

## Sheet: Cq values
Cq values obtained for all OR genes and reference genes on genomic DNA
Well	Detector Name	Genomic DNA	Average on RNA (WHOM, n=26)
1	OR10A3-Hs00939787_s1	23.3609	30.4726
2	OR10A4-Hs01651510_s1	24.5346	28.7046
3	OR10A5-Hs04231221_s1	24.2044	29.3229
4	OR10A6-Hs01943048_s1	25.1808	27.9309
5	OR10A7-Hs02339256_s1	23.8751	38.9939
6	OR10AD1-Hs01000430_s1	24.2219	28.4238
7	OR10AG1-Hs02340356_s1	25.7828	35.1529
8	OR10C1-Hs00273849_s1	24.6501	35.461
9	N/A-Hs04231196_s1	24.7338	36.7794
10	N/A-Hs04231200_s1	23.8687	35.8765
11	GAPDH-Hs99999905_m1	Undetermined	17.6057
12	GAPDH-Hs99999905_m1	36.0912	17.5932
13	OR10G2-Hs01593740_s1	23.8286	34.1682
14	OR10G3-Hs01593747_s1	23.7878	27.589
15	OR10G4-Hs01943057_g1	24.4284	31.7613
16	N/A-Hs04231198_s1	23.7183	34.0696
17	OR10G7-Hs01943065_g1	26.9746	32.9093
18	OR10G8-Hs01943069_g1	24.6465	36.2881
19	OR10G9-Hs01940426_s1	24.6946	36.9416
20	OR10H1-Hs00273845_s1	25.1745	29.5116
21	OR10H2-Hs00360212_s1	24.5359	35.1302
22	OR10H3-Hs00601616_s1	24.2657	35.8243
23	OR10H4-Hs01589465_s1	24.5357	34.646
24	OR10H5-Hs02338899_s1	24.6068	29.4966
25	OR10J1-Hs00273418_s1	26.3803	34.2829
26	OR10J3-Hs01943092_s1	24.6917	38.4379
27	OR10J5-Hs02338915_s1	26.1372	33.177
28	OR10K1-Hs01089437_s1	25.2534	31.0517
29	OR10K2-Hs02341973_s1	24.1973	30.347
30	OR10P1-Hs01675517_s1	24.339	33.4657
31	OR10Q1-Hs02341956_s1	23.4823	30.2578
32	OR10R2-Hs01888631_s1	25.571	34.5666
33	OR10S1-Hs02341971_s1	23.9588	32.5611
34	OR10T2-Hs02338920_s1	24.6333	35.4549
35	GAPDH-Hs99999905_m1	Undetermined	17.5755
36	GAPDH-Hs99999905_m1	Undetermined	17.4511
37	OR10V1-Hs02340201_s1	25.0133	34.4193
38	OR10W1-Hs01398519_s1	23.6491	29.8341
39	OR10X1-Hs00935608_s1	24.5372	37.0553
40	OR10Z1-Hs02341983_s1	24.8059	31.263
41	OR11A1-Hs00273816_s1	24.6217	27.9353
42	OR11G2-Hs02340403_s1	24.5488	32.7094
43	OR11H1;OR11H2;OR11H12-Hs03406084_gH	21.4803	31.3705
44	OR11H4-Hs01943152_s1	24.8077	29.9494
45	OR11H6-Hs02341998_s1	26.1904	32.1396
46	N/A-Hs04231201_s1	23.6759	28.7682
47	OR11L1-Hs00936175_s1	23.811	30.2307
48	OR12D2-Hs00273815_s1	24.4668	31.5461
49	OR12D3-Hs00258471_s1	24.2814	35.6722
50	OR13A1-Hs01102141_s1	23.786	28.7937
51	OR13C2-Hs01587074_sH	24.9945	31.6351
52	OR13C3-Hs02338626_s1	25.3281	33.5399
53	OR13C4-Hs01075197_s1	25.2265	34.2513
54	OR13C5-Hs02338927_s1	24.6028	33.5272
55	OR13C8-Hs01104244_s1	23.7851	34.9764
56	OR13C9-Hs01875961_s1	24.531	32.0127
57	OR13D1-Hs02338929_s1	25.5225	31.4398
58	OR13F1-Hs02338937_s1	24.7487	35.9086
59	OR13G1-Hs00999699_s1	23.6897	27.9293
60	OR13H1-Hs02338953_s1	25.5512	37.8536
61	OR13J1-Hs00913916_s1	24.4955	29.8552
62	OR14A16-Hs04231208_s1	24.3334	30.4935
63	N/A-Hs01039544_s1	24.2961	29.3604
64	OR14C36-Hs01088105_s1	24.431	34.009
65	OR14I1-Hs04231213_s1	23.9573	33.6392
66	OR14J1-Hs01589184_s1	24.9672	31.8851
67	OR1A1-Hs00274332_s1	26.2037	33.9141
68	OR1A2-Hs00360084_s1	23.9658	38.6444
69	OR1B1-Hs02338844_s1	24.1121	28.8989
70	OR1C1-Hs01584719_s1	25.2038	29.8388
71	OR1D2-Hs00358011_s1	25.3127	28.9252
72	N/A-Hs03037845_g1	24.3824	32.1903
73	OR1E1;OR1E2-Hs00243401_s1	22.2906	33.1286
74	OR1E2-Hs01059088_s1	24.4278	35.0003
75	OR1F1-Hs00273441_s1	26.4435	37.595
76	OR1G1-Hs00243418_s1	23.9273	35.3594
77	OR1I1-Hs02342095_s1	24.7548	32.3356
78	OR1J1-Hs02338853_s1	24.6778	30.4114
79	OR1J2-Hs00979082_s1	24.8647	31.3604
80	OR1J4-Hs01593115_s1	25.2144	31.0708
81	OR1K1-Hs00893507_s1	25.2172	28.2513
82	OR1L1-Hs00950222_s1	24.9731	30.8399
83	OR1L3-Hs01073432_s1	25.1594	30.5885
84	OR1L4-Hs01589307_s1	24.6735	28.6889
85	OR1L6-Hs03987776_s1	24.8397	28.8654
86	OR1M1-Hs01125256_s1	24.3601	28.8934
87	OR1N1-Hs02597671_s1	23.539	30.6965
88	OR1N2-Hs02338872_s1	24.1254	29.7536
89	OR1Q1-Hs01013981_s1	24.2006	28.4762
90	OR1S1-Hs02338874_g1	25.2942	34.7126
91	OR1S2-Hs01943035_s1	24.8812	37.0041
92	OR2A14-Hs01592816_s1	12.3812	16.5912
93	OR2A25-Hs01661905_g1	24.823	29.4685
94	OR2A5-Hs01114065_s1	23.5943	28.0914
95	OR2AE1-Hs00916579_s1	24.1339	28.2623
96	OR2AG1-Hs00999372_s1	24.2447	28.5288
97	OR2AG2-Hs02338961_s1	24.3696	28.9148
98	OR2AK2-Hs02338964_s1	25.858	32.5257
99	OR2AT4-Hs02339277_s1	24.6758	28.7844
100	OR2B11-Hs00988849_s1	23.6251	28.6662
101	OR2B3-Hs00937283_s1	25.03	37.024
102	OR2C1-Hs00273443_s1	23.8764	29.7731
103	OR2C3-Hs00812303_s1	23.365	31.2176
104	OR2D2-Hs00999189_s1	23.3162	27.8042
105	OR2D3-Hs01597124_s1	25.7404	29.8697
106	OR2F1-Hs00893506_s1	24.6467	30.8237
107	OR2F1;OR2F2-Hs00534717_s1	22.741	29.5217
108	OR2G2-Hs01675489_s1	24.5467	37.5053
109	OR2G3-Hs01675482_s1	25.2261	34.4408
110	OR2G6-Hs01001295_s1	24.7672	29.2999
111	OR2H1-Hs01894157_s1	24.1745	34.9701
112	OR2H2-Hs00819106_s1	26.8533	33.9993
113	OR2J2-Hs00852484_g1	24.7333	31.5375
114	OR2J3-Hs01943871_g1	23.8623	30.161
115	OR2K2-Hs01015091_s1	25.3197	30.8544
116	N/A-Hs04231204_s1	24.5475	30.3534
117	OR2L13-Hs00380097_m1	Undetermined	32.445
118	OR2L2-Hs04183930_s1	24.4686	32.4025
119	OR2L3-Hs01943207_g1	23.6172	31.7782
120	OR2L8-Hs02338632_g1	23.7646	30.5938
121	OR2M2-Hs01058776_gH	24.1883	30.0409
122	OR2M3-Hs02338988_s1	24.8741	29.6394
123	OR2M4-Hs01087444_s1	24.7187	30.6324
124	OR2M5-Hs01943223_g1	23.8913	37.5842
125	OR2M7-Hs01069375_g1	24.5194	37.5825
126	OR2S2-Hs00252047_s1	23.8704	31.0008
127	OR2T1-Hs01661970_s1	24.3274	34.5503
128	OR2T10-Hs00990909_s1	25.1394	30.7617
129	OR2T11-Hs00893246_s1	24.5614	30.6984
130	OR2T12-Hs01690572_s1	23.5721	32.3428
131	OR2T27-Hs03003847_g1	22.4967	30.8489
132	OR2T33-Hs01943243_g1	23.1142	30.9055
133	OR2T33-Hs04230793_gH	24.3173	33.2293
134	OR2T4-Hs01378246_s1	24.4511	33.723
135	OR2T29;OR2T5-Hs03406047_gH	23.1017	31.463
136	OR2T6-Hs01025100_s1	24.7719	30.3262
137	OR2T8-Hs04184524_s1	23.4496	30.922
138	N/A-Hs04231203_s1	23.7397	28.3485
139	OR2V2-Hs00950829_s1	24.6903	29.3813
140	OR2W1-Hs00258399_s1	24.2229	36.1371
141	OR2W3-Hs02576575_s1	24.2597	28.3903
142	OR2Y1-Hs02340050_s1	25.3785	34.5897
143	OR2Z1-Hs01584776_s1	24.9981	33.1139
144	OR3A1-Hs00990499_s1	23.6999	31.8717
145	OR3A2-Hs01635424_s1	24.2976	32.1737
146	OR3A3-Hs00922782_s1	27.5116	35.6073
147	OR3A4-Hs01661539_s1	25.7087	35.0703
148	OR4A15-Hs00913941_s1	24.5828	39.1425
149	OR4A5-Hs01944059_g1	24.7236	38.821
150	OR4B1-Hs01672364_s1	24.176	35.3652
151	OR4C11-Hs00913827_s1	25.4696	34.3212
152	OR4C12-Hs01686818_s1	24.8849	38.4977
153	OR4C13-Hs01597103_g1	24.437	39.5749
154	OR4C15-Hs02340073_s1	23.8507	34.8104
155	OR4C16-Hs02342052_s1	25.1854	38.4466
156	OR4C3-Hs01597035_g1	24.4018	37.6659
157	OR4C45-Hs03025585_u1	23.8161	39.2885
158	OR4C46-Hs01894192_g1	23.839	37.3979
159	OR4C6-Hs01943294_s1	25.224	35.3484
160	OR4D1-Hs01004392_s1	24.2969	28.8718
161	OR4D10-Hs02342057_s1	25.2378	32.9147
162	OR4D11-Hs02342067_s1	24.9515	37.2813
163	OR4D2-Hs00962379_s1	24.7798	32.1046
164	OR4D5-Hs01594807_s1	25.5818	33.0545
165	OR4D6-Hs01943315_s1	24.6849	34.8838
166	OR4D9-Hs02342081_s1	24.5267	29.0158
167	OR4E2-Hs01102077_s1	24.4496	32.0342
168	OR4F15-Hs01098626_s1	23.9592	31.6711
169	OR4F3;OR4F16;OR4F21;OR4F29-Hs03406077_gH	22.0584	27.5534
170	OR4F17;OR4F4;OR4F5-Hs03406040_gH	22.0624	32.2421
171	OR4K13-Hs01664959_s1	24.5926	29.5053
172	OR4K14-Hs01597329_s1	25.3251	31.4987
173	OR4K15-Hs00931285_s1	24.963	37.1615
174	OR4K17-Hs00908317_s1	25.9286	31.9385
175	OR4K2-Hs02340401_s1	24.1437	29.7197
176	OR4K5-Hs02340327_s1	23.328	35.1754
177	OR4L1-Hs02342104_s1	26.104	38.9124
178	OR4M2-Hs03406060_s1	26.4592	32.7255
179	OR4N2;OR4N3P-Hs02339015_s1	23.1662	34.4049
180	OR4N4;LOC727924-Hs02597016_gH	23.7913	37.3075
181	OR4N5-Hs01943405_s1	23.7105	31.2377
182	OR4P4-Hs02340821_s1	25.7468	34.7768
183	OR4Q3-Hs02341514_g1	24.2503	31.0656
184	OR4S1-Hs01015385_s1	24.2097	37.0593
185	OR4S2-Hs02340760_s1	25.536	36.0293
186	OR4X1-Hs02339017_s1	25.2035	38.386
187	OR4X2-Hs00974978_s1	24.2137	36.2822
188	OR51A2;OR51A4-Hs03406069_gH	23.5661	33.2695
189	OR51A7-Hs00983744_s1	23.7933	32.8918
190	OR51B2-Hs00264165_s1	25.4953	29.5292
191	OR51B4-Hs00264159_s1	25.2017	28.3901
192	OR51D1-Hs01010400_s1	24.4008	34.9891
193	OR51E1-Hs00379183_m1	Undetermined	29.1219
194	OR51E2-Hs04231197_m1	Undetermined	32.6941
195	OR51F1-Hs02339078_s1	24.7455	37.3707
196	OR51F2-Hs01058070_s1	25.2277	33.2353
197	OR51G1-Hs01084257_s1	23.8229	34.7422
198	OR51G2-Hs00942334_s1	24.227	31.7407
199	OR51I1-Hs00901363_s1	23.5466	28.1823
200	OR51I2-Hs01673771_s1	23.8554	27.8382
201	OR51L1-Hs01593103_s1	23.8347	31.8029
202	OR51M1-Hs01671771_s1	24.3412	28.6655
203	OR51Q1-Hs01673761_s1	24.678	29.3017
204	OR51S1-Hs02339096_s1	25.1509	37.2552
205	OR51T1-Hs00901353_s1	23.8203	34.597
206	OR51V1-Hs01073087_s1	23.7986	34.3198
207	OR52A1-Hs01050315_s1	23.757	31.7335
208	OR52A4-Hs01378245_s1	23.6892	36.3958
209	OR52A5-Hs01589516_s1	24.5413	31.9014
210	OR52B2-Hs00984565_s1	23.8603	30.9931
211	OR52B4-Hs01592715_s1	25.5536	33.4014
212	OR52B6-Hs02339099_s1	24.6727	27.0681
213	OR52D1-Hs01673781_s1	24.2978	27.7297
214	N/A-Hs04231195_s1	23.1952	35.5461
215	OR52E2-Hs00951806_s1	24.8035	37.1379
216	OR52E4-Hs01087940_s1	24.6241	33.09
217	OR52E6-Hs00901379_sH	24.3446	32.944
218	OR52E8-Hs01089906_g1	23.789	32.9664
219	OR52H1-Hs01661724_s1	23.7977	26.8862
220	OR52I1-Hs00915990_g1	22.7812	26.8897
221	OR52I2-Hs01054978_s1	25.3359	30.1253
222	OR52J3-Hs00951803_s1	24.1869	35.7798
223	OR52K1-Hs02339116_s1	24.2266	31.5827
224	OR52K2-Hs01593100_s1	25.4923	33.9168
225	OR52L1-Hs02339119_g1	23.4434	32.3049
226	N/A-Hs04231199_s1	23.7511	33.4055
227	OR52N1-Hs00920949_s1	24.3107	30.3455
228	OR52N2-Hs01010391_s1	24.8873	31.1229
229	OR52N4-Hs01592737_s1	24.8268	27.9749
230	OR52N5-Hs01671748_s1	23.7053	28.973
231	OR52R1-Hs03003961_s1	24.7632	34.9791
232	OR52W1-Hs01378094_s1	23.2526	28.6077
233	OR56A1-Hs04176414_s1	24.3485	30.9028
234	OR56A3-Hs01069352_s1	24.2984	32.5494
235	OR56A4-Hs02339141_s1	24.4302	31.1058
236	OR56A5-Hs01015146_s1	24.4179	34.5276
237	OR56B1-Hs01592738_s1	23.9536	27.7037
238	OR56B4-Hs01024570_s1	23.8448	31.3457
239	OR5A1-Hs02339027_s1	24.2406	27.4673
240	OR5A2-Hs01124477_s1	24.0547	27.5327
241	OR5AC2-Hs01930174_s1	23.5448	33.7964
242	OR5AK2-Hs00923048_g1	24.4449	33.4092
243	N/A-Hs04231207_s1	23.3827	32.2063
244	OR5AN1-Hs01943422_s1	25.5339	27.531
245	OR5AP2-Hs00943966_s1	25.163	35.9789
246	N/A-Hs04231206_s1	25.2847	30.712
247	OR5AR1-Hs02339052_s1	23.4204	36.2145
248	OR5AS1-Hs02338604_s1	26.661	33.9747
249	OR5AU1-Hs01597394_s1	24.6108	29.9961
250	OR5B12-Hs01943460_s1	25.8512	31.5861
251	OR5B17-Hs02340339_s1	25.5272	35.3877
252	N/A-Hs04231212_s1	24.4416	34.1669
253	OR5B2-Hs02340474_s1	23.9423	31.0728
254	OR5B21-Hs02339238_s1	25.0763	31.352
255	OR5B3-Hs04231209_s1	24.931	33.5117
256	OR5C1-Hs00979063_s1	24.4567	28.3762
257	OR5D13-Hs01940497_s1	23.6733	36.3845
258	OR5D14-Hs02342130_s1	24.5905	36.4585
259	OR5D16-Hs01025095_s1	24.1488	37.2967
260	OR5D18-Hs01098611_s1	24.3591	37.8821
261	N/A-Hs04231210_s1	24.1133	30.5813
262	OR5F1-Hs01924277_g1	23.8659	38.2973
263	OR5H14-Hs02340433_g1	23.8861	32.0518
264	OR5H15-Hs02340442_sH	24.1734	31.4193
265	OR5H2-Hs02340320_g1	24.3883	35.4709
266	OR5H6-Hs02340310_g1	24.7641	36.167
267	OR5I1-Hs00272615_s1	25.714	37.1167
268	OR5J2-Hs02340362_s1	24.638	35.7421
269	OR5K1-Hs01059190_g1	22.1876	26.6701
270	OR5K2-Hs01395135_g1	25.9618	30.6666
271	OR5K3-Hs02340450_s1	24.799	34.0557
272	OR5K4-Hs02340461_s1	25.7463	35.9582
273	OR5L1-Hs01592774_s1	23.96	36.0698
274	OR5L2-Hs01595465_s1	24.2801	37.0106
275	OR5M10-Hs01943495_g1	24.5836	31.576
276	OR5M11-Hs01943937_s1	24.3736	39.3363
277	OR5M3-Hs02342153_g1	26.1845	31.964
278	OR5M8-Hs02340164_s1	25.227	37.4457
279	OR5M9-Hs02342156_s1	25.1102	32.1443
280	OR5P2-Hs00538043_s1	24.4944	27.3689
281	OR5P3-Hs00538049_s1	25.0366	26.544
282	OR5R1-Hs02342170_s1	24.8162	37.6713
283	OR5T1-Hs02342171_s1	24.7606	32.5882
284	OR5T2-Hs00936039_s1	23.8126	35.6413
285	OR5T3-Hs02339060_s1	24.0117	36.026
286	OR5V1-Hs00258301_s1	24.327	29.3033
287	OR5W2-Hs01940454_s1	25.591	36.9023
288	OR6A2-Hs04231194_s1	24.7084	29.2774
289	OR6B1-Hs02339257_s1	24.842	28.6943
290	OR6B2-Hs00957193_s1	24.238	33.0097
291	OR6B3-Hs01372895_s1	23.5212	33.4338
292	OR6C1-Hs02342174_s1	24.9011	31.464
293	OR6C2-Hs02341416_s1	24.657	30.1476
294	OR6C3-Hs01930172_s1	24.6499	34.5209
295	OR6C4-Hs01675503_s1	25.1527	30.0533
296	OR6C6-Hs02340374_s1	24.6334	35.2694
297	OR6C65-Hs02340466_s1	25.1932	38.6977
298	OR6C68-Hs00999625_s1	24.9667	37.1938
299	OR6C70-Hs01675561_s1	25.0473	32.4596
300	OR6C74-Hs02340349_s1	25.4552	35.3867
301	OR6C75-Hs02340385_s1	25.5068	32.8958
302	OR6C76-Hs02339155_s1	24.2749	32.5253
303	OR6F1-Hs01054972_s1	24.9957	28.7887
304	OR6K2-Hs01944099_s1	25.9592	36.9505
305	OR6K3-Hs00921604_s1	25.7457	32.8411
306	OR6K6-Hs03044088_s1	24.6189	35.0431
307	OR6K6-Hs02339166_s1	24.3972	35.2078
308	OR6M1-Hs02339286_s1	24.2002	35.2287
309	OR6N1-Hs01028485_s1	23.4429	29.7544
310	OR6N2-Hs01595334_s1	24.855	32.0409
311	OR6P1-Hs03988346_s1	23.5717	33.7806
312	OR6Q1-Hs01589256_s1	24.8019	31.3174
313	OR6S1-Hs03043696_s1	23.4812	36.5965
314	OR6T1-Hs01943730_s1	23.8312	32.125
315	OR6V1-Hs03044970_s1	25.7024	31.4593
316	OR6V1-Hs01073030_s1	25.2754	30.8482
317	OR6X1-Hs02339167_s1	25.2385	34.5384
318	OR6Y1-Hs02339184_s1	24.4494	31.8437
319	OR7A10-Hs01674520_s1	25.334	34.031
320	OR7A17-Hs00363967_s1	23.9313	29.8175
321	OR7A5-Hs00758531_s1	24.9856	29.2081
322	OR7C1-Hs01651292_s1	23.6821	25.8151
323	OR7C2-Hs00247330_s1	24.4419	36.2434
324	OR7D2-Hs01089409_s1	25.2826	31.0474
325	OR7D4-Hs02339188_s1	26.6231	30.4486
326	OR7E24-Hs03037708_s1	24.1987	29.8757
327	OR7G1-Hs02380047_s1	25.0633	35.4092
328	OR7G2-Hs01597165_s1	25.3158	32.759
329	OR8A1-Hs02339204_s1	24.3712	33.7428
330	OR8B12-Hs00917778_s1	23.9383	32.3886
331	OR8B3;OR8B2-Hs03406100_gH	24.2879	31.5991
332	OR8B4-Hs02339212_s1	24.4584	35.4307
333	OR8B8-Hs00602879_s1	24.35	30.8248
334	OR8D1-Hs01028128_s1	23.4296	27.3923
335	OR8D2-Hs00893319_s1	24.8807	36.8498
336	OR8D4-Hs01089319_s1	24.2031	31.8568
337	OR8G1-Hs01112403_s1	24.1361	30.9365
338	OR8G2-Hs02339372_s1	25.1956	35.0703
339	OR8G5-Hs00942596_s1	24.8512	30.6221
340	OR8H1-Hs01943789_s1	24.4503	32.0414
341	OR8H2-Hs01022991_s1	25.7388	32.4465
342	OR8H3-Hs02339221_g1	25.3075	36.293
343	OR8I2-Hs02340729_s1	24.6755	38.255
344	OR8J1-Hs00990815_s1	25.3233	34.3665
345	OR8J3-Hs00996879_s1	24.7818	30.1332
346	OR8K1-Hs02340717_s1	24.7912	36.2342
347	OR8K3-Hs01943810_s1	24.6822	31.147
348	OR8K5-Hs01940781_s1	24.533	35.5741
349	N/A-Hs04231215_s1	24.7608	35.1751
350	OR8S1-Hs02342198_m1	Undetermined	39.8041
351	OR8U1;OR8U9-Hs02342207_s1	24.0665	32.8252
352	OR9A2-Hs01010356_s1	23.5759	27.3815
353	OR9A4-Hs01939588_s1	24.9734	30.1108
354	OR9G4-Hs01128277_s1	24.2527	26.6932
355	OR9G9-Hs03025877_gH	24.8199	33.2294
356	OR9I1-Hs01943822_s1	23.8444	28.7443
357	N/A-Hs04231214_s1	24.2951	30.0625
358	OR9K2-Hs01943929_s1	24.5683	30.7116
359	OR9Q1-Hs01943832_s1	24.5533	32.3372
360	OR9Q2-Hs01944120_s1	24.5789	30.4568
367	RIC8B-Hs00216798_m1	Undetermined	28.7837
368	GNAL-Hs00181836_m1	Undetermined	22.4568
369	RTP1-Hs00752380_s1	25.2822	27.9845
370	CNGA2-Hs01377537_m1	Undetermined	26.678
371	ADCY3-Hs00269618_m1	Undetermined	21.3013
372	OBP2B;OBP2A-Hs00274352_m1	Undetermined	30.5625
375	MRPL19-Hs00608519_m1	Undetermined	22.8343
376	CASC3-Hs00201226_m1	Undetermined	20.4011
377	POLR2A-Hs00172187_m1	Undetermined	21.688
378	CDKN1B-Hs00153277_m1	Undetermined	19.958
379	TBP-Hs99999910_m1	Undetermined	23.9925
380	RPL30-Hs00265497_m1	Undetermined	22.5545
381	PSMC4-Hs00197826_m1	Undetermined	21.4654
382	YWHAZ-Hs00237047_m1	Undetermined	22.1222
383	UBC-Hs00824723_m1	Undetermined	17.056
384	PPIA-Hs99999904_m1	27.0636	18.0222
NAP
