# Supplementary material for: Profiling of Olfactory Receptor Gene Expression in Whole Human Olfactory Mucosa
Source: PLoS One. 2014 May 6;9(5):e96333. doi: 10.1371/journal.pone.0096333 (PMC4011832; doi:10.1371/journal.pone.0096333)
Supplement: Table S3 — Copies number estimated for all OR genes and reference genes in all WHOM samples. (XLSX) [file pone.0096333.s004.xlsx]

## Sheet: Copies number
Copies number estimated for all OR genes and reference genes in all WHOM samples
Sample Nb		1	2	3	4	5	6	7	8	9	10	11	12	13	14	15	16	17	18	19	20	21	22	23	24	25	26
age		46	50	59	61	61	68	70	72	75	75	79	79	81	39	50	52	53	54	65	67	69	70	74	74	75	79
sex		F	F	F	F	F	F	F	F	F	F	F	F	F	M	M	M	M	M	M	M	M	M	M	M	M	M
Well	Detector Name																												average	stdev
1	OR10A3-Hs00939787_s1	22.6486	3.70899	16.7456	12.1692	31.6211	77.8497	26.11	60.5803	129.945	24.3134	80.7694	28.9008	25.0199	20.6344	80.5847	65.3934	16.7405	35.5068	15.4921	95.4914	22.8488	95.5105	34.0027	79.6151	81.9006	27.1213		46.5855	33.5151
2	OR10A4-Hs01651510_s1	45.345	120.436	33.132	93.5861	116.446	321.399	353.601	74.274	548.903	84.0438	65.6021	83.053	287.532	38.5008	374.455	123.699	95.282	107.332	89.3112	519.937	66.9644	321.281	89.6242	67.7406	195.788	40.766		167.617	149.908
3	OR10A5-Hs04231221_s1	71.4942	68.5348	33.2114	34.4696	87.2049	183.417	246.628	18.7834	243.175	43.2484	36.4859	121.825	117.251	21.4015	212.363	91.7605	43.4968	25.9586	39.6419	336.68	140.321	696.803	50.5455	24.3081	89.8995	99.4122		122.243	143.488
4	OR10A6-Hs01943048_s1	424.879	335.469	731.692	242.718	402.818	72.7275	127.757	1247.83	62.8595	102.608	87.8367	108.14	151.551	531.428	221.527	743.632	258.536	143.545	122.515	285.869	101.211	123.07	56.157	334.147	149.45	276.636		286.408	272.771
5	OR10A7-Hs02339256_s1	0.0590437	5.49153	0.0104086	0.0401875	0.0398946	0.0822966	3.49643	0.0133739	0.154329	0.0372006	0.0358127	0.0403164	0.0404646	2.18921	0.0558434	5.97664	0.0204584	0.0415572	0.0357997	0.153675	0.0413854	0.13034	0.0424545	0.0328065	0.143485	0.121255		0.712546	1.67122
6	OR10AD1-Hs01000430_s1	64.3767	131.615	72.6148	177.013	91.0436	217.126	148.084	44.1342	1349.85	45.2166	75.1045	35.3399	298.706	71.3518	430.29	104.996	209.691	155.271	117.974	523.147	94.7668	442.023	81.8794	156.241	460.21	153.862		221.228	269.298
7	OR10AG1-Hs02340356_s1	3.17166	0.0404485	2.72578	0.0401875	13.2178	0.0822966	11.0216	9.42339	0.154329	1.55219	9.36182	5.94642	0.468035	7.67147	0.0558434	23.7021	5.18666	0.0415572	4.34038	10.154	3.96068	0.13034	1.6171	4.47427	0.143485	7.03787		4.83545	5.5771
8	OR10C1-Hs00273849_s1	0.0590437	2.74396	0.284345	1.45743	5.87674	7.40181	8.84771	12.8404	0.154329	5.96298	0.0358127	6.51748	0.0404646	7.47244	9.97483	19.2423	2.28827	2.80577	0.0357997	6.7358	0.936567	0.13034	0.0424545	2.07371	0.143485	1.41371		4.05838	4.83051
9	N/A-Hs04231196_s1	2.07754	0.464499	0.0104086	0.0401875	0.0398946	0.0822966	0.0676491	5.72427	0.154329	3.76707	0.0358127	2.95475	0.0404646	1.13799	3.03838	17.2155	0.0204584	0.0415572	5.89606	6.20174	0.373053	0.13034	4.19006	1.80393	0.143485	5.37941		2.34735	3.72587
10	N/A-Hs04231200_s1	6.86769	1.632	4.26505	0.0401875	2.14255	7.43701	2.02405	11.6239	0.154329	4.41771	5.36818	8.61338	2.5178	0.0272366	0.458103	7.57134	4.81231	0.0415572	0.0357997	0.153675	0.0413854	0.13034	0.0424545	0.0328065	15.6311	11.2159		3.74222	4.39444
13	OR10G2-Hs01593740_s1	4.38693	12.6648	4.34832	5.78829	8.3564	6.48863	13.1248	3.02698	8.20347	9.01186	2.86453	3.26918	3.72574	3.13624	0.0558434	7.18149	0.0204584	6.91864	14.6701	0.153675	0.0653547	4.22904	3.43835	23.3667	0.143485	18.4713		6.42733	5.9129
14	OR10G3-Hs01593747_s1	568.54	573.357	447.898	73.6494	274.478	190.565	117.466	376.91	0.154329	461.46	820.22	941.403	133.876	1828.97	417.418	1400.39	765.016	395.205	496.537	1147.37	487.169	67.3784	101.564	304.984	86.6584	192.514		487.352	443.385
15	OR10G4-Hs01943057_g1	56.9064	11.1115	14.5443	2.10286	15.4647	1.84647	15.1658	153.097	0.582823	32.0889	13.611	33.5782	14.3745	81.2193	5.39967	89.6919	14.068	15.9894	19.6986	62.2945	25.9863	8.25767	0.994633	29.833	7.05148	16.4814		28.5169	34.7812
16	N/A-Hs04231198_s1	13.2598	3.65521	1.5886	10.9675	14.974	16.8311	7.09193	9.38292	0.154329	0.0372006	6.03312	6.15355	10.8171	0.0272366	8.1089	7.50706	4.15257	4.7871	0.0357997	10.3791	7.49803	6.00978	3.41346	0.0328065	47.2205	11.379		8.13453	9.29934
17	OR10G7-Hs01943065_g1	29.7275	12.5534	21.1849	2.74711	7.66629	0.0822966	1.44774	40.6656	0.154329	12.8894	9.94113	7.85259	10.2605	15.1545	12.2094	49.2581	22.38	8.21882	19.9179	18.7372	2.05871	2.61451	9.29477	20.7546	0.143485	10.9236		13.4169	12.2192
18	OR10G8-Hs01943069_g1	0.0590437	0.0404485	0.57655	2.25773	0.0398946	0.0822966	0.0676491	4.52191	0.154329	1.54399	1.2763	8.43972	7.33109	0.0272366	8.53742	5.72521	2.01125	1.77356	0.0357997	0.153675	0.0413854	0.13034	1.56738	3.90842	11.6861	7.92198		2.68887	3.44605
19	OR10G9-Hs01940426_s1	0.0590437	1.88264	0.0104086	0.0401875	0.0398946	6.11172	2.5256	14.4805	0.154329	2.12715	3.91431	2.12116	1.44939	2.36696	1.94381	5.46381	1.93768	0.0415572	0.0357997	0.153675	0.0413854	0.13034	0.642029	0.0328065	0.143485	0.121255		1.84503	3.08812
20	OR10H1-Hs00273845_s1	56.5817	76.3487	76.0651	29.4399	83.1436	15.429	32.9391	188.198	16.0464	128.772	112.452	192.665	18.4993	357.581	21.1522	590.592	78.9642	34.3638	124.781	155.64	127.482	28.9602	35.2403	109.472	42.5534	56.3891		107.298	124.351
21	OR10H2-Hs00360212_s1	4.20398	5.08217	0.0104086	32.6281	2.79376	12.0945	3.69752	5.3283	0.154329	10.5693	6.37316	9.21039	0.0404646	1.44569	1.82971	4.98099	2.63372	0.0415572	0.0357997	21.9183	0.0413854	0.239723	1.97722	2.47018	0.143485	36.8301		6.41439	9.70735
22	OR10H3-Hs00601616_s1	0.0590437	0.0404485	0.0104086	6.76183	7.70041	0.0822966	7.98176	8.25912	0.154329	5.81469	0.0358127	0.0403164	0.0404646	11.869	2.07599	51.3963	1.67312	2.33915	3.18674	0.153675	9.30103	11.9839	0.0424545	3.0207	0.143485	10.9265		5.58049	10.2469
23	OR10H4-Hs01589465_s1	3.19403	5.4689	10.9385	14.3414	20.5839	7.26018	0.0676491	12.4617	0.154329	48.4355	10.5521	32.1978	0.0404646	26.6901	0.0558434	334.011	2.92684	10.8019	0.0357997	0.153675	6.12469	0.13034	0.0424545	18.4541	0.143485	0.121255		21.7457	64.7998
24	OR10H5-Hs02338899_s1	9.55526	199.588	362.152	15.8381	149.779	14.9274	16.727	155.938	0.154329	333.081	162.911	467.52	9.8286	1311.69	57.7302	507.027	243.558	75.9768	176.505	132.796	517.654	34.4032	46.4029	108.572	9.74945	18.7825		197.648	278.382
25	OR10J1-Hs00273418_s1	3.05469	4.04601	0.860199	2.72389	2.44087	1.098	6.22359	12.4892	4.6808	2.25196	2.12083	1.73382	4.16245	5.81212	7.14727	8.9342	1.75463	0.956883	1.72025	0.153675	1.95211	0.13034	1.88361	15.5483	2.63727	7.37182		3.99572	3.76576
26	OR10J3-Hs01943092_s1	3.28925	0.0404485	0.603654	0.0401875	0.0398946	0.0822966	0.0676491	0.790268	0.154329	2.39463	0.0358127	0.0403164	0.0404646	1.58058	0.0558434	0.0449875	0.0204584	1.55806	0.0357997	0.153675	0.0413854	0.13034	0.0424545	0.0328065	9.02982	0.121255		0.78718	1.87623
27	OR10J5-Hs02338915_s1	11.1621	6.5316	18.2827	4.13455	8.1484	1.9089	8.4926	14.2625	0.154329	8.26905	19.4923	5.36573	3.21138	10.1861	6.39926	41.1401	6.26337	0.0415572	8.23416	33.0235	2.41664	8.49558	5.73887	8.57784	1.71998	7.15391		9.5695	9.47449
28	OR10K1-Hs01089437_s1	21.5354	88.8104	31.5	10.9768	66.1056	13.6259	5.92455	95.2481	8.13358	21.4406	13.0406	57.8913	7.96179	121.846	14.7656	155.166	32.6834	13.2323	38.4783	48.4889	18.2794	19.0098	12.1511	14.7788	10.4517	8.74076		36.5487	38.9716
29	OR10K2-Hs02341973_s1	20.6391	130.958	6.84499	25.8658	168.031	12.9997	20.2902	45.4815	0.154329	94.1206	44.4099	164.537	14.8746	956.578	47.0309	169.453	101.049	46.7987	39.9638	101.999	96.9367	34.4265	13.7758	78.7295	20.5386	8.9204		94.8233	183.452
30	OR10P1-Hs01675517_s1	22.8672	17.7239	3.5511	7.82182	19.3944	0.0822966	8.00854	16.8427	42.1917	14.6513	0.0358127	15.3227	3.31346	11.1089	17.5146	40.2947	4.49253	13.2873	9.19794	31.0671	3.71672	0.13034	4.23006	4.44974	0.143485	0.121255		11.9831	11.8216
31	OR10Q1-Hs02341956_s1	18.1819	61.8518	10.9022	52.2425	68.7539	16.8254	205.482	24.2192	190.829	15.0498	9.71749	36.7276	30.9916	20.5199	126.521	75.0498	43.8456	45.3829	26.4275	43.846	29.243	73.4833	52.2201	21.7993	148.14	38.8535		57.1964	53.0618
32	OR10R2-Hs01888631_s1	0.762706	4.56282	1.31045	0.842588	4.59635	2.32994	1.07308	13.022	2.08588	11.5688	1.75919	2.72161	0.0404646	27.5453	1.28729	23.5834	4.83612	1.09082	1.3369	11.3839	5.19221	3.30679	1.05761	2.45358	0.143485	0.121255		5.00056	7.03493
33	OR10S1-Hs02341971_s1	13.8201	14.974	0.488018	17.8999	7.07887	22.6324	6.9477	31.0181	5.77348	12.4713	8.04075	16.526	7.98911	29.3312	8.04449	71.2598	14.3432	6.71897	0.0357997	15.0297	14.4966	14.4065	2.85031	10.4316	9.64077	2.79102		14.04	13.9843
34	OR10T2-Hs02338920_s1	3.73094	2.65957	0.482021	5.88744	4.418	0.0822966	8.75284	1.22892	0.154329	2.61415	0.0358127	8.86612	0.0404646	24.0668	7.45361	12.1859	3.39384	0.0415572	11.4015	0.153675	5.7013	5.73296	0.0424545	2.09308	0.143485	0.121255		4.28786	5.49751
37	OR10V1-Hs02340201_s1	4.9944	4.7309	1.50766	4.10438	2.26443	1.4376	3.9138	4.71703	0.154329	5.28078	2.35368	10.8976	5.22367	8.34856	4.19859	18.9107	4.08548	0.0415572	0.0357997	0.153675	4.53318	3.38514	2.91644	2.18917	6.27564	5.4414		4.31137	3.916
38	OR10W1-Hs01398519_s1	12.5253	93.8044	30.8157	50.6098	71.1222	49.7622	218.62	10.5339	137.092	13.0405	18.8943	61.384	32.0318	64.0274	145.851	64.2238	67.8771	62.2039	45.0374	120.51	17.4367	213.89	54.6089	42.0791	168.412	77.9647		74.783	58.784
39	OR10X1-Hs00935608_s1	8.29335	2.93662	3.32731	0.0401875	0.0398946	0.0822966	4.78034	1.48712	0.154329	6.12004	0.0358127	3.90262	0.0404646	6.92872	0.0558434	0.132756	0.0204584	2.96228	0.0357997	0.153675	8.43933	0.13034	0.0424545	0.0328065	0.143485	3.03972		2.05223	2.78631
40	OR10Z1-Hs02341983_s1	79.0357	18.5173	7.80155	15.6843	34.1029	6.35838	4.40944	96.0283	3.85924	24.8751	15.9268	68.0711	41.9504	55.3516	14.8914	76.872	26.8637	31.1919	28.4754	17.8405	17.6827	13.361	2.87794	31.9851	20.0079	11.9305		29.4597	25.4091
41	OR11A1-Hs00273816_s1	574.898	211.963	602.305	75.4406	279.76	37.2583	54.5122	569.247	26.329	456.035	229.85	423.503	64.4361	690.111	75.3115	1129.47	396.426	272.543	427.636	456.468	514.968	34.8845	259.838	425.913	33.496	100.211		323.954	266.364
42	OR11G2-Hs02340403_s1	163.101	4.70074	253.518	63.9456	60.3386	13.0715	55.6124	220.377	0.154329	57.1716	26.1241	3.81728	1.23315	2.24358	63.7364	123.92	4.23694	6.53602	1.27662	11.7105	44.5294	0.13034	0.0424545	11.722	0.143485	0.121255		45.9044	69.6786
43	OR11H1;OR11H2;OR11H12-Hs03406084_gH	11.4096	0.0404485	36.6279	48.5599	15.0192	65.371	43.2413	27.7336	179.692	21.125	62.495	17.1641	197.588	0.0272366	15.0072	9.93564	49.449	20.8937	29.2056	11.3485	7.59397	61.4511	3.69823	14.9744	215.563	240.421		54.0629	70.2796
44	OR11H4-Hs01943152_s1	87.1925	28.7036	21.3094	59.781	13.0649	217.31	54.6075	55.4207	27.957	20.1288	55.9433	57.721	64.9843	36.6753	44.2172	79.5179	21.1035	45.4781	44.0258	211.619	29.7306	85.2235	28.0752	81.3737	88.0272	101.031		63.8547	50.6482
45	OR11H6-Hs02341998_s1	4.79811	8.28433	6.64969	10.4156	10.3108	51.6555	3.24699	5.24308	10.4659	6.56866	19.2754	9.41655	17.9685	3.59372	14.056	21.4111	6.45122	13.3246	16.874	42.5532	12.6072	2.9505	6.00936	35.4254	21.0649	22.2015		14.7239	12.223
46	N/A-Hs04231201_s1	51.4538	44.8291	48.6308	97.5767	93.6829	384.538	200.055	50.6335	130.251	68.556	61.5607	123.429	249.065	64.5642	126.215	123.748	58.487	60.5919	111.025	381.293	118.115	177.623	253.77	115.081	323.427	166.931		141.736	100.402
47	OR11L1-Hs00936175_s1	23.7112	40.6957	11.174	29.0186	55.3207	198.65	62.6434	39.5097	102.117	36.1361	26.0789	42.2456	29.4579	23.9038	59.6059	71.7578	28.8018	19.74	4.19881	64.2661	23.7409	104.728	46.3676	38.5658	103.61	164.01		55.7713	45.97
48	OR12D2-Hs00273815_s1	18.3581	68.8618	1.74875	2.86241	27.0555	15.7841	3.61224	30.9694	10.6084	76.5626	4.98158	18.5414	14.0614	28.5651	47.0531	21.6832	63.2427	6.78356	65.6771	275.653	73.7467	7.07526	19.9664	19.9633	33.5905	0.121255		36.8126	54.2614
49	OR12D3-Hs00258471_s1	0.0590437	2.60948	1.73174	5.49062	0.131137	0.0822966	3.69186	13.2715	0.154329	2.80652	0.0358127	7.10592	4.69134	9.2029	0.0558434	8.19307	1.76198	0.0415572	2.53791	8.69807	0.0413854	0.13034	0.0424545	4.47931	11.18	9.92648		3.77511	4.1
50	OR13A1-Hs01102141_s1	63.0262	106.056	129.426	105.115	83.7435	167.358	109.054	197.06	129.614	166.735	50.338	229.365	50.8666	128.806	114.776	303.286	140.692	44.6338	50.5063	131.794	109.944	145.138	50.5893	115.62	167.292	209.726		126.945	62.1658
51	OR13C2-Hs01587074_sH	25.1014	25.0065	8.97759	9.75108	18.6754	19.7015	19.1945	15.3712	61.3642	3.23915	4.84108	9.17066	8.87596	47.8322	6.51615	12.3597	6.82648	12.9989	19.9404	48.4344	17.0232	42.5583	5.51463	11.1713	36.0101	49.5943		21.0019	16.3972
52	OR13C3-Hs02338626_s1	2.42943	0.719479	3.15773	4.19261	3.96699	9.52956	4.22397	16.3002	5.50203	2.07283	6.88552	8.01192	1.90604	10.9886	4.0231	12.5684	5.46663	4.23193	5.76648	29.7877	2.71953	4.46507	0.0424545	5.55534	7.27788	4.56943		6.3985	6.01563
53	OR13C4-Hs01075197_s1	2.98923	3.33143	0.438991	1.47362	4.06152	7.46162	11.7558	7.17767	11.5505	1.11903	3.78986	5.60231	3.45766	8.59913	3.96851	2.03402	2.64113	1.97551	1.04106	3.1301	0.0413854	0.13034	3.61862	2.28423	8.80759	5.6682		4.15958	3.28894
54	OR13C5-Hs02338927_s1	0.0590437	4.97241	2.5023	6.36512	0.0398946	16.1075	14.6968	5.20481	7.20586	2.40834	7.53736	8.10709	1.55468	9.9319	4.19719	5.19415	8.93677	4.19092	4.49184	5.18685	4.11924	17.4323	1.21636	9.68224	20.285	15.54		7.19869	5.53597
55	OR13C8-Hs01104244_s1	0.0590437	0.264372	1.5951	7.02684	0.0398946	16.7955	3.88812	1.20518	0.154329	4.3097	2.61963	8.77093	0.567199	2.22921	0.0558434	6.48151	7.76982	4.12461	2.90365	0.153675	9.39334	17.0098	0.0424545	1.90291	14.8014	8.26756		4.70891	5.2088
56	OR13C9-Hs01875961_s1	5.98114	17.5818	2.3662	16.984	10.3301	14.933	19.7313	31.0343	0.154329	11.327	10.1292	13.6094	18.5873	23.2292	12.76	20.8385	12.2126	9.75545	10.2468	15.6894	14.1972	13.0052	12.7422	17.199	76.7706	20.7525		16.6211	13.8353
57	OR13D1-Hs02338929_s1	4.68485	15.7855	7.27723	33.1089	10.1124	54.7445	59.4649	5.40273	65.9781	8.44533	19.2251	13.6828	22.3958	17.6801	42.0031	2.11926	9.17682	15.7278	10.6036	31.2381	13.7693	68.6323	8.07218	56.3002	53.498	23.1062		25.8552	21.1838
58	OR13F1-Hs02338937_s1	0.0590437	2.00469	1.51058	1.59972	3.97596	5.23975	9.59049	1.78947	5.53592	0.536961	3.93609	0.854204	0.0404646	5.9377	0.0558434	6.53249	1.90828	0.212136	8.14545	4.91371	0.0584005	0.13034	0.0424545	0.0328065	2.35176	0.121255		2.58138	2.8206
59	OR13G1-Hs00999699_s1	74.7746	119.008	57.7421	173.386	214.737	920.934	443.811	158.628	1068.12	223.302	108.925	287.017	237.32	35.8628	196.176	127.97	114.139	144.474	75.3866	311.742	69.2014	561.293	292.001	196.926	532.821	1363.35		311.886	332.333
60	OR13H1-Hs02338953_s1	18.3846	1.52325	0.899623	0.0401875	0.0398946	0.0822966	0.0676491	3.60546	0.154329	0.0372006	0.0358127	0.0403164	0.0404646	0.357864	0.0558434	9.97706	0.0204584	1.88319	0.0357997	0.153675	1.80267	0.13034	1.70204	0.0328065	0.143485	0.121255		1.59106	3.98895
61	OR13J1-Hs00913916_s1	14.481	18.7702	11.0715	107.991	21.7887	261.76	175.82	29.3166	182.677	38.13	71.4439	63.5321	115.557	15.4907	71.8876	26.5364	35.4804	27.3149	28.9362	49.8906	25.7245	95.6277	77.9545	51.1173	223.283	332.16		83.6055	84.574
62	OR14A16-Hs04231208_s1	19.1852	8.01121	28.6027	67.2106	28.0207	123.298	89.8577	14.579	194.092	41.5204	8.38824	59.5235	29.0962	19.8989	62.939	39.437	27.9978	13.932	9.5617	70.1647	11.2759	114.976	52.6536	21.7809	33.8843	103.894		49.7609	44.703
63	N/A-Hs01039544_s1	8.357	42.6924	60.5035	76.4863	65.9695	458.928	167.227	41.5936	196.287	189.745	59.8755	225.92	84.8943	47.948	239.138	22.9567	20.1461	56.2554	40.5306	106.605	7.3638	380.591	123.81	32.8673	127.445	280.532		121.718	116.632
64	OR14C36-Hs01088105_s1	2.806	3.92939	0.970528	4.04852	4.76999	13.8876	6.53435	11.8223	0.154329	3.77803	3.94128	12.0224	3.05855	7.67474	0.0558434	38.9792	6.0941	6.05228	3.83563	11.4936	4.698	10.7457	0.0424545	3.49186	0.143485	5.91898		6.57497	7.69967
65	OR14I1-Hs04231213_s1	37.051	3.28792	1.06687	4.03635	14.5432	4.19223	6.05654	20.6897	0.154329	14.3356	6.44379	18.223	4.17801	9.31484	9.13543	39.1292	18.0966	4.8431	0.0357997	34.2705	12.8281	0.13034	0.0424545	12.3267	15.3503	0.121255		11.1493	11.3812
66	OR14J1-Hs01589184_s1	61.6676	12.8367	23.415	8.89312	41.1408	2.98559	2.96155	28.3309	1.08404	11.0496	1.74858	20.892	5.52618	113.611	14.3693	85.8504	9.87699	29.0066	34.1513	31.001	38.7652	2.57045	6.65706	39.4994	3.39771	8.73599		24.6163	27.3485
67	OR1A1-Hs00274332_s1	16.3391	0.0404485	4.78311	3.79822	9.90941	0.743217	0.696553	14.9916	2.59162	6.04371	4.48736	2.86029	1.52466	35.7559	4.44969	21.94	15.6297	0.0415572	8.3698	8.69021	7.84127	0.13034	5.71577	3.51279	2.45357	7.61183		7.3443	8.09869
68	OR1A2-Hs00360084_s1	5.96497	0.0404485	2.31785	0.0401875	1.9812	0.0822966	0.0676491	0.0133739	0.154329	2.06294	0.0358127	0.0403164	2.23229	0.0272366	0.0558434	0.0449875	0.243983	0.0415572	0.0357997	0.153675	0.0413854	0.13034	0.0424545	0.0328065	0.143485	0.121255		0.621095	1.33083
69	OR1B1-Hs02338844_s1	67.7569	26.7519	36.4794	112.775	66.2869	194.604	107.327	45.02	401.363	92.6187	124.041	157.999	120.672	28.7958	110.727	117.971	96.0197	64.7519	104.666	326.478	81.7561	323.292	88.0448	58.732	210.334	340.966		134.855	103.495
70	OR1C1-Hs01584719_s1	152.613	30.0093	17.3086	24.7573	27.4922	168.831	92.8464	31.1156	247.933	43.2161	79.4194	138.337	83.2833	9.29657	73.8858	32.1992	30.6102	35.3086	21.2024	71.3242	16.4914	204.139	61.0146	55.3309	83.8362	158.566		76.5526	64.0334
71	OR1D2-Hs00358011_s1	244.981	113.36	205.719	63.0035	175.138	23.8288	20.6683	297.651	21.16	104.314	122.71	229.204	87.6911	299.513	101.263	540.823	227.02	133.867	160.802	140.348	216.105	16.7307	28.5741	103.599	43.9743	74.8356		146.034	117.488
72	N/A-Hs03037845_g1	10.5067	3.57973	3.27936	4.71498	9.1371	16.7999	13.4465	4.85172	43.767	14.2413	9.15945	17.6008	2.74029	4.07901	4.6447	36.9426	6.6829	42.955	9.91703	31.9196	19.6704	21.3563	17.0462	0.163238	121.246	38.3868		19.5706	24.4992
73	OR1E1;OR1E2-Hs00243401_s1	17.5628	0.0404485	14.1458	0.0401875	20.4564	5.33607	7.23964	23.8416	62.7441	16.0552	9.38559	22.1763	33.7783	8.24947	0.0558434	28.9391	12.1146	4.79829	8.04172	0.153675	7.37353	27.0465	0.0424545	18.109	79.6233	39.9292		17.9723	19.2684
74	OR1E2-Hs01059088_s1	0.0590437	1.18649	5.35529	0.0401875	2.75466	7.77685	0.0676491	2.28628	41.2743	1.6876	6.55181	0.0403164	4.45481	1.56183	3.3031	6.03473	2.31136	6.70573	0.0357997	9.08992	3.12207	0.13034	0.222693	9.16958	7.31514	14.4317		5.26805	8.22047
75	OR1F1-Hs00273441_s1	1.87103	3.39914	0.2847	0.0401875	3.56405	0.0822966	1.61255	0.0133739	0.154329	0.917568	0.811525	0.0403164	2.18756	0.687219	0.0558434	1.32988	0.0204584	1.35376	2.093	0.153675	0.0413854	0.13034	0.0424545	0.0328065	0.143485	0.121255		0.814777	1.05899
76	OR1G1-Hs00243418_s1	4.58171	2.18453	0.0104086	0.0401875	8.05286	0.373795	0.0676491	7.36018	10.446	0.0372006	2.95247	11.7359	0.0404646	9.0449	5.58621	29.8314	3.15062	3.46928	0.0357997	245.777	0.0413854	11.0257	0.0424545	5.60263	13.3594	0.121255		14.422	47.6467
77	OR1I1-Hs02342095_s1	2.27088	10.8967	3.8534	10.3105	11.541	6.96892	6.11587	23.9846	10.0791	27.3863	8.20125	19.8995	23.614	17.1662	4.64108	97.319	7.78413	15.4344	10.9611	37.8858	3.71836	10.3527	2.38598	17.8415	0.143485	36.0359		16.4151	19.2782
78	OR1J1-Hs02338853_s1	25.5907	20.4289	15.5482	56.1558	38.7039	166.941	85.7909	63.4897	87.17	42.5795	33.4058	33.7065	54.4229	19.2473	30.1041	33.4602	8.94648	29.2128	11.404	22.6586	31.6636	113.963	10.8128	20.6132	82.9108	145.635		49.4064	41.4606
79	OR1J2-Hs00979082_s1	5.42916	1.79003	3.15151	32.0419	10.3812	57.5113	24.2463	19.0341	21.0388	15.8054	12.8479	26.4143	27.2885	20.1938	10.8796	23.0324	7.62538	23.6301	12.4932	17.5378	42.6135	73.6156	9.13454	45.8142	60.1561	132.284		28.3073	27.9807
80	OR1J4-Hs01593115_s1	27.7435	8.61841	8.89729	44.9951	24.7115	124.59	40.4516	7.48869	32.8911	15.776	12.9531	26.5523	29.8813	22.3682	20.3499	17.2582	8.6968	15.8208	7.38238	63.354	22.5307	71.1718	9.41012	12.1802	50.5782	143.491		33.467	34.2422
81	OR1K1-Hs00893507_s1	108.045	94.6474	90.7131	130.525	78.0396	349.384	222.112	58.3693	371.144	121.561	164.691	191.49	275.705	76.9243	293.833	131.941	84.1874	88.7403	126.557	519.724	79.1133	561.731	123.32	148.261	412.676	454.504		206.075	149.882
82	OR1L1-Hs00950222_s1	38.4891	7.7117	12.7815	29.2036	15.6986	39.1478	45.6267	12.5821	60.5502	23.4133	44.9089	29.1687	47.4666	5.00824	46.7585	20.5552	20.0088	18.9648	42.8272	79.7958	14.5155	46.5568	19.7586	14.411	76.1442	65.3615		33.7467	20.9222
83	OR1L3-Hs01073432_s1	64.7376	10.3846	15.3777	28.0284	13.6075	93.0154	43.9071	9.97424	65.0606	25.2981	31.4364	34.8429	44.5981	8.71351	42.7338	15.8383	22.557	25.5073	30.3074	126.866	11.4234	95.9128	33.441	22.4273	107.163	128.798		44.3061	36.639
84	OR1L4-Hs01589307_s1	36.0575	49.3107	72.8043	123.831	35.7633	211.875	204.236	59.8476	279.324	88.7131	167.504	144.279	185.58	61.2646	155.37	132.825	99.266	70.7706	84.8604	327.173	97.7881	291.896	128.847	85.6331	397.78	276.253		148.802	97.4125
85	OR1L6-Hs03987776_s1	72.4443	21.465	28.4744	81.7799	37.1142	290.444	133.773	61.685	581.497	85.4996	252.797	61.6693	163.692	22.2381	144.763	124.467	55.0333	56.5032	65.8529	370.899	90.5944	284.813	72.4658	95.7467	503.677	521.947		164.667	163.772
86	OR1M1-Hs01125256_s1	109.021	56.5425	94.2023	169.131	107.668	67.5827	208.549	120.768	14.0846	98.8432	42.5226	106.6	57.3039	240.49	155.486	254.009	147.931	109.653	171.58	719.863	111.886	145.016	89.7921	89.6764	27.4126	79.7136		138.282	132.8
87	OR1N1-Hs02597671_s1	62.8368	26.9994	7.54828	35.5324	33.2696	174.254	111.125	35.419	9.75212	24.915	53.2942	41.6324	47.0126	14.3607	18.169	57.4367	15.8417	49.7168	20.6628	93.7483	27.4334	73.2616	0.0424545	24.7587	62.8415	341.88		56.2979	69.1383
88	OR1N2-Hs02338872_s1	22.3095	23.1853	19.5673	59.1735	45.8728	184.617	103.663	40.6218	30.8023	103.101	55.8876	62.4064	51.7731	41.7204	81.7754	124.564	30.8223	37.1065	39.3649	262.008	57.6463	120.362	43.8112	10.2124	114.155	300.712		79.5093	72.1602
89	OR1Q1-Hs01013981_s1	85.7044	72.6378	49.3645	170.204	54.6657	411.895	252.933	94.9111	361.06	129.015	106.123	154.21	188.567	97.8672	265.807	142.968	59.9057	75.6671	90.6118	374.371	62.6606	399.62	87.0602	57.781	249.631	891.527		191.799	183.394
90	OR1S1-Hs02338874_g1	28.9445	2.17781	1.70115	7.68467	5.08356	4.34021	0.0676491	21.8333	7.97503	0.0372006	0.0358127	16.8115	2.85725	2.01393	7.59864	40.713	3.78993	4.42373	0.0357997	7.47059	9.49675	0.13034	3.21053	3.79906	0.143485	0.121255		7.0191	9.84551
91	OR1S2-Hs01943035_s1	0.0590437	11.5909	0.0104086	0.0401875	0.225053	7.2487	5.5704	0.0133739	21.7709	3.25318	0.0358127	0.0403164	0.0404646	0.0272366	14.7076	4.12797	3.14914	2.92749	0.0357997	13.9017	0.0413854	0.13034	3.47325	0.0328065	0.143485	0.121255		3.56609	5.75888
93	OR2A25-Hs01661905_g1	261.901	21.4423	35.2197	92.7814	26.6557	52.8259	96.0672	56.3204	367.371	30.4546	49.6414	75.9714	246.461	86.2064	70.9547	110.895	17.6345	25.4203	76.2691	232.501	190.526	36.9522	18.1683	258.205	76.6421	56.2064		102.681	94.8342
94	OR2A5-Hs01114065_s1	299.88	109.878	117.808	216.025	102.599	121.771	213.666	319.102	868.985	88.7058	226.859	404.98	163.765	155.665	175.845	412.062	89.3095	68.0965	177.009	331.27	668.393	184.818	57.6405	198.818	75.6575	187.556		232.16	187.895
95	OR2AE1-Hs00916579_s1	356.697	36.8105	94.6724	74.8757	46.2184	354.662	565.428	106.494	495.092	243.373	480.357	442.699	443.011	69.9409	133.571	135.762	211.242	35.102	208.838	213.402	155.22	231.346	39.4719	46.1845	712.487	150.894		233.994	189.078
96	OR2AG1-Hs00999372_s1	78.7618	74.2001	186.17	111.678	340.818	167.877	168.201	81.2141	152.662	158.955	60.1167	91.1821	225.288	149.829	196.478	330.554	84.3302	84.4973	246.215	421.77	145.423	131.969	61.5847	198.978	78.1514	67.042		157.459	93.8775
97	OR2AG2-Hs02338961_s1	85.1574	150.699	51.9039	50.0001	151.546	115.758	199.881	35.074	175.361	83.5868	27.9827	66.758	96.1981	375.208	234.343	413.189	53.6202	46.6685	246.29	473.637	180.827	172.137	61.2598	43.954	98.9648	25.3178		142.897	121.481
98	OR2AK2-Hs02338964_s1	34.4887	11.6418	3.70985	3.48906	9.24239	28.4469	14.6893	14.8308	27.0938	3.23691	8.96434	18.8538	6.10778	25.7676	20.4624	5.50472	5.57533	2.83751	3.18591	28.2386	0.992075	41.3129	1.21459	1.30459	15.7599	11.5438		13.4037	11.4545
99	OR2AT4-Hs02339277_s1	94.6814	160.024	438.095	97.3233	99.9179	29.0284	69.9231	350.222	10.2504	234.085	103.637	248.803	32.0585	297.938	23.589	617.967	629.368	111.008	185.442	504.131	651.86	9.78839	72.9488	317.426	33.0312	20.0213		209.329	206.338
100	OR2B11-Hs00988849_s1	650.92	69.5829	1576.17	37.4805	73.778	25.6072	45.9827	2653.04	17.4544	37.3821	19.5561	830.689	77.4301	65.8782	130.609	407.462	80.8016	47.4488	33.6392	770.955	1133.72	115.01	42.264	45.894	130.967	363.023		364.721	614.613
101	OR2B3-Hs00937283_s1	0.0590437	1.67805	0.0324641	0.970413	1.5137	0.0822966	0.0676491	2.5243	0.154329	0.0372006	0.0358127	0.0403164	0.0404646	2.53634	2.22686	4.10939	0.101684	0.143736	1.06112	7.46169	1.8624	0.13034	1.79611	0.413572	6.24298	0.121255		1.36321	1.95074
102	OR2C1-Hs00273443_s1	17.953	44.5022	16.3414	97.2396	34.5962	106.382	186.956	28.2139	291.063	10.7596	46.2336	53.2355	61.5342	61.9178	56.3225	53.0908	36.2176	61.5031	60.5733	120.238	50.3065	211.546	34.6181	55.9508	212.846	29.8811		78.4623	70.6165
103	OR2C3-Hs00812303_s1	21.3746	83.1772	73.6062	10.9706	21.1584	8.24649	9.46877	109.254	0.154329	53.856	16.1514	96.4418	3.62567	149.395	35.4942	37.0012	61.0337	48.3949	39.8052	65.4466	60.9142	0.13034	19.1578	40.7441	17.8736	11.2		42.0799	37.3939
104	OR2D2-Hs00999189_s1	275.963	230.175	49.8249	185.911	195.363	251.033	583.071	79.5668	1328.18	188.541	92.33	179.694	622.627	65.1335	834.817	156.701	207.961	78.3277	189.572	1046.92	187.993	599.088	172.979	155.54	215.689	189.992		321.654	321.859
105	OR2D3-Hs01597124_s1	30.4602	79.8578	18.5997	34.1234	69.2158	113.856	237.575	27.657	194.063	34.5351	22.4937	42.6404	78.5717	15.6009	199.948	84.3927	56.1145	36.9818	43.6382	197.284	14.7914	50.7485	21.7728	42.7865	85.0795	71.5306		73.243	63.8089
106	OR2F1-Hs00893506_s1	42.4754	1.31507	7.99736	11.6968	32.7103	18.2134	102.75	58.2971	555.316	41.0201	17.1645	38.4347	30.8557	6.12504	9.09093	43.3917	130.295	7.8789	16.3417	34.1651	11.0144	23.1305	13.7564	40.6567	47.2474	342.226		64.7526	120.575
107	OR2F1;OR2F2-Hs00534717_s1	50.6435	17.1741	22.863	64.8826	112.957	82.1032	252.654	93.3058	836.129	93.2573	20.4574	145.001	101.827	37.9796	24.3041	112.906	112.835	23.3512	40.2638	113.237	64.0227	83.0785	31.7973	54.0054	19.5335	287.91		111.48	162.091
108	OR2G2-Hs01675489_s1	0.0590437	5.35274	0.719428	0.0401875	2.17428	5.97507	0.0676491	0.0133739	16.3448	0.0372006	0.0358127	0.0403164	4.10648	0.0272366	0.0558434	2.72982	1.48902	0.0415572	0.0357997	0.153675	4.76869	0.13034	0.0424545	0.0328065	24.3011	0.121255		2.64984	5.63589
109	OR2G3-Hs01675482_s1	6.40557	1.94712	2.17435	3.08669	0.0398946	7.44283	10.1404	5.89779	10.6642	0.0372006	0.0358127	3.3504	7.34183	1.54471	0.0558434	15.5295	3.72484	4.55248	4.72333	23.2627	4.28	8.82594	3.25615	4.25625	16.4064	0.121255		5.73475	5.69774
110	OR2G6-Hs01001295_s1	36.5116	95.7142	176.164	82.5418	74.5805	96.5452	89.8856	331.805	22.3231	151.267	118.697	169.979	7.52825	338.36	65.4123	398.184	155.82	81.3696	100.059	30.5292	103.771	30.3946	33.6996	95.8564	46.5115	25.6989		113.816	100.998
111	OR2H1-Hs01894157_s1	0.0590437	9.30254	0.678275	6.45568	18.5705	0.0822966	4.64973	15.8205	0.154329	6.31046	3.04163	16.3166	0.0404646	7.87919	5.6787	40.7756	3.18048	1.04724	2.5018	0.153675	6.69092	0.13034	0.0424545	0.0328065	8.57729	7.55268		6.37405	8.84154
112	OR2H2-Hs00819106_s1	6.15427	1.76862	1.35123	1.26862	1.17087	2.5514	13.3762	3.61877	13.1434	6.0349	4.48424	6.61432	4.3686	0.863255	2.37914	7.71787	2.76577	1.86173	3.21747	2.42096	1.25704	2.64272	1.8462	3.36788	6.90127	1.53251		4.02613	3.35612
113	OR2J2-Hs00852484_g1	69.7513	15.335	17.1987	18.6989	48.5497	0.0822966	11.7673	57.2949	0.154329	29.7881	27.3256	9.92634	3.55318	139.529	37.0345	209.392	58.4206	23.2214	31.1591	11.3946	57.4249	9.45782	6.71389	47.3243	12.2224	15.817		37.2514	46.0431
114	OR2J3-Hs01943871_g1	130.646	13.6984	68.1402	5.15221	91.6806	11.7699	27.3683	75.758	54.0739	140.562	72.5663	120.748	2.72365	115.09	9.65054	614.4	137.407	19.4364	29.4695	44.5395	122.408	42.2393	27.7158	81.4798	11.4931	51.8009		81.6161	117.683
115	OR2K2-Hs01015091_s1	31.5601	4.8731	4.87613	17.5804	20.0241	49.9571	36.3934	30.1053	47.772	56.2139	97.5564	53.8021	26.4798	7.20584	13.5003	48.0326	11.7906	8.10072	15.0307	81.7781	25.435	49.9735	15.4946	75.8112	12.8453	279.434		43.1395	54.2913
116	N/A-Hs04231204_s1	47.2748	20.6477	33.1377	15.8769	65.9641	70.6651	34.6414	56.7135	65.1045	55.7334	28.1364	52.6585	19.0698	48.5565	16.8708	91.4667	18.1139	17.252	42.0065	56.1011	46.9539	48.9132	8.04143	200.627	15.8723	84.4329		48.4935	38.3372
117	OR2L13-Hs00380097_m1	8.69775	8.90303	6.12963	7.06074	37.7791	50.4016	21.1245	22.4394	28.7081	9.07691	0.0358127	26.4491	0.0404646	6.70431	13.4895	79.343	26.0349	14.7004	7.33664	28.0579	22.2926	10.1224	15.0659	59.3711	13.4863	0.121255		20.1143	19.0126
118	OR2L2-Hs04183930_s1	0.0590437	18.1813	1.92004	4.64142	13.6781	56.8471	7.48244	16.6962	102.346	10.2357	11.4963	14.7022	8.81827	31.9087	9.00078	16.0537	6.19631	9.45576	2.94298	20.5296	20.2027	54.6721	6.25993	11.3914	53.603	0.121255		19.5939	23.2267
119	OR2L3-Hs01943207_g1	10.8078	11.0265	5.53325	5.75248	23.8603	105.728	25.0807	11.806	21.1672	13.8481	8.00405	24.2324	5.24758	11.1419	19.0921	33.2353	16.9094	3.68631	9.15386	78.877	13.6781	19.7876	3.90662	13.106	19.5969	12.7633		20.2703	22.7724
120	OR2L8-Hs02338632_g1	28.8358	33.2958	14.1738	3.04525	44.902	110.199	68.1328	18.3212	174.576	39.7017	24.9437	29.1346	3.8729	62.217	33.4632	79.7463	91.1043	32.2576	18.4381	152.031	19.5923	80.9445	6.15145	22.4817	45.2712	25.6331		48.5564	43.752
121	OR2M2-Hs01058776_gH	146.467	46.8696	102.763	22.8302	41.0965	50.3567	17.8724	66.3236	14.323	92.7836	104.375	98.6303	7.6454	143.15	41.1212	256.858	78.4806	13.4084	38.3683	28.1601	56.2657	39.0886	15.4555	144.707	52.3356	20.182		66.9199	57.4509
122	OR2M3-Hs02338988_s1	81.4711	75.8371	184.682	35.2465	23.5713	77.8057	21.217	145.358	15.9127	119.697	91.9695	167.2	17.6882	237.815	23.216	339.379	87.4628	33.3914	105.659	95.6978	79.4614	13.1904	29.3004	147.233	44.4182	39.1171		89.7307	77.918
123	OR2M4-Hs01087444_s1	46.1124	30.7179	57.6545	22.097	36.7097	116.044	26.4988	90.8311	0.154329	26.0248	36.0212	50.1858	5.95544	84.1516	32.7805	267.291	66.5355	47.0397	100.718	88.8985	22.7959	10.6317	33.4594	47.6321	24.6778	5.50118		52.9661	53.3607
124	OR2M5-Hs01943223_g1	0.0590437	0.0404485	2.66438	0.0401875	0.0398946	25.5145	5.55241	0.0133739	0.154329	0.0372006	3.25926	4.24489	4.57841	1.61301	4.84226	0.0449875	0.0204584	0.0415572	0.0357997	0.153675	0.109676	0.13034	0.0424545	0.0328065	12.0742	0.121255		2.51772	5.46133
125	OR2M7-Hs01069375_g1	5.27632	1.64554	0.404817	0.0401875	5.83473	15.679	0.0676491	1.43639	0.154329	0.0372006	0.0358127	0.933494	0.0404646	0.0272366	0.0558434	0.0449875	0.0204584	0.0415572	0.250199	0.153675	1.18295	0.13034	2.60411	0.0328065	9.9706	0.121255		1.77777	3.68296
126	OR2S2-Hs00252047_s1	15.5805	8.8214	24.6766	4.34519	18.271	30.6525	35.8583	57.4226	63.229	15.1041	9.96869	30.7954	15.0866	50.8296	45.7884	36.3349	16.2217	4.12581	2.64293	4494.58	15.791	14.9471	17.5394	17.5987	23.7603	129.449		199.978	876.322
127	OR2T1-Hs01661970_s1	7.42364	4.21243	0.0104086	3.7331	10.5978	0.0822966	4.54229	19.6701	0.154329	23.753	4.90762	29.8403	0.0404646	27.6637	0.0558434	19.2771	14.8066	2.52341	6.34168	0.153675	21.9415	0.13034	3.70606	5.92287	0.143485	9.34247		8.49909	9.43951
128	OR2T10-Hs00990909_s1	16.3428	23.9825	38.7081	49.909	97.8565	22.856	20.0369	69.0614	22.0171	151.358	24.1412	72.2045	3.04666	279.753	14.8051	104.939	51.0172	56.7481	34.4438	55.6065	31.195	75.927	15.4234	56.1652	0.143485	2.86401		53.4828	58.1939
129	OR2T11-Hs00893246_s1	13.5409	49.4089	84.9225	11.7401	277.213	16.0479	8.56676	66.4435	52.8509	150.629	52.0288	14.4927	4.7434	84.9618	7.17568	219.651	111.148	24.6146	57.3512	23.355	55.6452	80.003	6.03793	73.572	0.143485	39.4033		60.9881	66.9598
130	OR2T12-Hs01690572_s1	173.486	104.751	339.305	0.0401875	136.506	54.2345	53.6523	9.65434	16.5269	0.0372006	158.042	126.947	49.7473	422.411	43.5935	567.283	0.0204584	151.04	0.290466	495.331	0.0413854	16.4003	0.0424545	0.0328065	114.52	0.121255		116.695	161.768
131	OR2T27-Hs03003847_g1	35.8191	25.9293	5.73984	48.3214	100.418	6.25057	43.7487	92.9411	24.1912	24.8104	15.1188	105.36	15.2811	143.814	23.5647	276.072	26.636	15.4285	24.1737	44.6462	35.722	55.9173	7.89206	37.238	0.143485	52.1881		49.514	57.818
132	OR2T33-Hs01943243_g1	113.911	65.2762	265.947	2.61756	133.649	153.511	65.3069	33.1993	0.154329	5.7247	53.7003	95.857	32.6496	338.988	59.7768	510.13	8.50717	84.5589	4.87978	328.575	10.6477	5.93706	0.0424545	21.0728	41.3509	6.62586		93.946	128.8
133	OR2T33-Hs04230793_gH	4.90144	22.1857	24.1054	2.7314	22.5305	61.6103	27.7288	14.2033	0.326064	8.45081	2.77138	29.3287	3.20344	28.1277	0.0558434	57.1181	5.85627	5.07083	0.0357997	47.538	4.41772	11.707	0.0424545	30.6897	39.3737	0.121255		17.4704	18.3468
134	OR2T4-Hs01378246_s1	13.9216	1.31312	4.52934	0.0401875	41.6508	18.2127	3.45337	9.60732	6.70001	24.228	9.22539	12.9333	2.27174	39.9933	0.0558434	70.7605	3.43221	9.09259	0.0357997	20.8573	5.87804	0.13034	0.0424545	4.13167	37.1786	8.26468		13.3823	17.0389
135	OR2T29;OR2T5-Hs03406047_gH	6.56048	57.4681	2.63887	46.5284	31.5052	5.76266	143.963	37.8488	12.644	12.326	3.57041	21.4773	9.12024	18.6579	10.8249	128.909	36.9518	6.67012	16.2352	13.6465	11.4556	28.8737	26.6061	3.08373	23.1176	61.4305		29.9183	35.3443
136	OR2T6-Hs01025100_s1	62.2576	9.53221	142.265	32.3279	212.564	56.6357	5.48862	71.2782	2.7419	224.737	129.191	147.255	0.0404646	210.06	12.5647	447.736	204.365	35.7811	48.4695	53.3966	272.242	6.82754	20.5814	188.167	9.09034	24.1999		101.146	110.509
137	OR2T8-Hs04184524_s1	87.503	16.7387	5.614	50.4784	36.2141	185.727	111.738	14.082	100.139	85.1957	16.0653	66.1385	14.178	9.60838	62.2444	28.6711	15.2626	4.37978	8.15053	0.153675	13.0452	155.004	17.0084	21.5733	45.9909	169.56		51.5563	54.0149
138	N/A-Hs04231203_s1	260.491	88.9883	947.608	405.551	680.09	64.5751	39.7895	486.091	0.154329	435.098	253.594	200.615	12.5861	1387.84	46.898	1181.4	390.767	182.69	424.737	525.74	755.752	41.8522	92.1798	766.354	45.0546	16.1959		374.334	381.124
139	OR2V2-Hs00950829_s1	81.3052	109.847	589.289	100.961	199.409	19.9617	20.5244	341.69	0.154329	242.241	110.651	198.75	5.76102	609.292	39.0081	389.158	233.703	75.2241	162.292	219.418	134.166	10.596	46.9278	298.538	11.8634	55.8752		165.639	167.601
140	OR2W1-Hs00258399_s1	4.0414	0.0404485	2.6703	0.0401875	12.4072	0.0822966	0.0676491	0.0133739	17.5004	0.0372006	2.39016	2.61708	0.0404646	5.6039	4.0102	6.37371	0.0204584	0.0415572	2.99265	67.9157	4.36085	8.49059	0.0424545	0.0328065	7.06411	2.96311		5.84078	13.3696
141	OR2W3-Hs02576575_s1	590.687	28.0624	26.7976	233.514	103.379	757.868	343.084	83.5661	485.982	278.057	132.191	293.704	142.705	23.3541	106.785	50.3694	425.398	62.1633	103.816	91.8744	24.2242	1036.35	132.965	85.4403	268.519	723.027		255.15	266.282
142	OR2Y1-Hs02340050_s1	5.12776	9.18838	3.92672	3.42981	9.39262	0.0822966	0.0676491	13.3059	0.154329	12.6397	2.39294	2.89995	0.0404646	8.18773	0.0558434	14.2226	6.25134	4.90828	5.82283	10.2243	7.1537	0.13034	3.89748	6.54261	0.143485	9.4139		5.36934	4.45554
143	OR2Z1-Hs01584776_s1	16.6592	11.6038	11.0277	7.74186	9.44104	0.0822966	14.5843	37.823	10.8464	5.88614	6.66212	15.1004	8.64288	22.0093	8.26948	29.8358	19.0933	15.7859	6.04726	22.3873	7.40395	0.13034	0.0424545	10.1809	0.143485	6.29457		11.6817	9.0997
144	OR3A1-Hs00990499_s1	9.20575	39.8487	8.47269	13.0387	28.6799	0.0822966	14.5184	33.4688	169.282	8.6492	8.37503	12.8748	25.3188	38.1797	30.3023	35.8124	22.3326	24.4084	12.4513	0.153675	7.66268	61.4944	4.10824	12.9811	30.2341	28.3358		26.1643	32.5748
145	OR3A2-Hs01635424_s1	3.32411	14.2166	3.93325	15.7649	2.77811	0.0822966	18.0514	8.5208	162.653	3.36325	2.7555	5.50523	17.8372	10.4979	13.0459	12.6615	34.6644	21.1751	20.0906	16.637	7.84922	36.9953	21.9844	13.051	53.0853	26.074		21.023	31.3487
146	OR3A3-Hs00922782_s1	2.07405	0.591641	1.33211	0.739929	1.93436	0.866595	0.418377	3.02453	0.672369	1.11434	0.734678	0.472391	0.742144	1.20941	0.676431	2.24972	2.66592	0.875125	0.748899	2.87167	1.43698	0.180835	0.50258	1.36845	1.341	0.912801		1.22144	0.787995
147	OR3A4-Hs01661539_s1	4.86777	6.02237	0.970969	5.22626	0.0398946	0.0822966	7.42855	9.25001	16.1697	0.0372006	2.95197	3.79056	2.43198	3.71404	2.67306	7.13005	3.28936	0.0415572	5.95974	0.153675	3.73072	14.4782	1.61712	0.0328065	9.44001	0.121255		4.29427	4.35152
148	OR4A15-Hs00913941_s1	0.0590437	0.0404485	0.0104086	0.0401875	1.34364	0.0822966	2.50248	1.59901	0.154329	0.0372006	0.0358127	0.0403164	0.0404646	0.0272366	0.0558434	0.0449875	0.0204584	0.0415572	0.0357997	0.153675	1.43017	0.13034	0.0424545	0.0328065	0.143485	0.121255		0.317912	0.637924
149	OR4A5-Hs01944059_g1	2.28247	0.429479	0.0104086	1.31282	0.0398946	0.0822966	0.0676491	0.0133739	0.154329	0.0372006	0.0358127	0.0403164	0.0404646	0.0272366	0.0558434	0.0449875	0.0204584	0.0415572	0.0357997	0.153675	0.0413854	2.80995	0.0424545	3.55559	7.73187	0.121255		0.739561	1.71244
150	OR4B1-Hs01672364_s1	4.88716	1.40689	0.0104086	3.06976	7.67897	7.40725	0.0676491	4.49573	0.154329	0.0372006	4.37962	3.10545	7.08455	0.0272366	4.527	4.42933	2.62535	3.1444	8.90818	16.9515	0.0413854	14.1703	2.21171	0.0328065	0.143485	8.98882		4.23025	4.44172
151	OR4C11-Hs00913827_s1	33.1897	2.54273	2.25947	9.61571	25.1885	0.0822966	1.18228	17.4297	17.9163	0.0372006	20.9525	0.0403164	1.42272	6.32228	0.0558434	32.662	12.3019	2.61706	0.942014	21.1495	2.81581	0.13034	3.86965	5.36035	0.143485	22.9588		9.3534	10.8159
152	OR4C12-Hs01686818_s1	0.0590437	0.0404485	0.0104086	0.0401875	0.0398946	0.0822966	0.0676491	1.02794	8.47501	4.72372	0.0358127	0.0403164	0.0404646	0.0272366	0.0558434	7.2331	2.66184	2.12572	0.0357997	0.153675	0.0413854	0.13034	0.0424545	0.0328065	0.143485	0.121255		1.05724	2.28181
153	OR4C13-Hs01597103_g1	3.39067	0.0404485	0.0104086	0.0401875	0.0398946	0.0822966	0.0676491	0.0133739	0.154329	0.0372006	0.0358127	0.0403164	0.0404646	0.0272366	0.0558434	1.66423	0.0204584	0.0415572	0.0357997	0.153675	0.0413854	0.13034	0.0424545	0.0328065	0.143485	0.121255		0.250138	0.714801
154	OR4C15-Hs02340073_s1	11.0569	3.06957	3.41775	0.0401875	8.99953	3.10128	0.0676491	3.43716	10.763	14.8783	5.59335	11.7823	3.47746	9.48726	0.0558434	53.6708	5.42405	6.47048	0.0357997	0.153675	29.145	5.11096	0.0424545	2.57475	0.143485	0.121255		7.38924	11.4362
155	OR4C16-Hs02342052_s1	2.87098	0.0404485	0.0104086	0.0401875	0.0398946	1.5214	0.0676491	0.0133739	3.89782	0.0372006	0.0358127	0.0403164	1.2384	2.68558	0.0558434	0.0449875	0.0204584	0.0415572	1.31799	0.153675	0.0413854	4.20246	0.0424545	0.0328065	0.143485	2.14699		0.799369	1.29553
156	OR4C3-Hs01597035_g1	4.41578	3.44998	0.0104086	2.04714	0.0398946	0.0822966	2.96885	0.550546	0.154329	1.68539	0.0358127	0.0403164	0.0404646	4.0813	0.0558434	0.0449875	0.680149	0.0415572	0.51211	150.412	0.0413854	0.13034	0.0424545	0.0328065	0.143485	0.121255		6.61002	29.3617
157	OR4C45-Hs03025585_u1	0.0590437	0.0404485	0.0104086	0.0401875	2.23861	0.0822966	0.0676491	0.0133739	4.56609	0.0372006	0.0358127	0.0403164	0.0404646	0.0272366	1.08213	0.0449875	0.0204584	0.0415572	0.412198	0.153675	0.0413854	0.13034	0.0424545	0.0328065	0.143485	0.121255		0.367918	0.975535
158	OR4C46-Hs01894192_g1	5.29045	0.0404485	0.0685059	0.0801011	4.50993	0.0822966	0.0676491	0.0133739	0.516503	0.0372006	0.0746427	0.0403164	0.124072	2.59036	1.77154	8.04267	1.32112	0.0415572	0.669012	3.74579	0.105476	0.443537	0.217206	1.16665	0.143485	0.395615		1.21537	2.02771
159	OR4C6-Hs01943294_s1	4.53975	1.49878	0.803073	0.0401875	3.99596	0.162913	6.3807	8.96471	17.6194	0.0372006	2.57132	0.0403164	1.44911	1.88289	7.06939	8.09645	6.32797	1.50634	0.0357997	9.76864	1.46002	0.13034	1.34517	4.84724	0.143485	2.06386		3.5685	4.18183
160	OR4D1-Hs01004392_s1	163.853	84.8877	572.1	89.1605	94.8529	24.8711	19.9774	344.813	22.4157	458.797	354.671	261.479	16.0601	517.7	48.8107	322.56	210.497	45.625	149.451	194.831	357.599	16.7646	138.613	156.491	16.4096	60.7222		182.462	166.73
161	OR4D10-Hs02342057_s1	9.19306	1.79286	1.65371	5.6272	16.8982	8.67501	3.53177	27.3876	0.154329	12.8594	2.71415	7.17501	5.3182	48.8323	6.25034	29.2093	8.16593	3.20304	14.3211	11.494	15.4176	4.01029	9.89815	6.40274	4.93139	3.57836		10.3344	10.6622
162	OR4D11-Hs02342067_s1	0.0590437	0.0404485	0.0104086	0.0401875	8.10423	0.0822966	1.03108	7.56012	0.154329	2.21863	0.0358127	4.15226	0.0404646	0.809319	4.95028	15.2185	10.4728	0.0415572	0.0357997	0.153675	0.0413854	0.13034	0.0424545	12.7181	0.143485	0.121255		2.63109	4.44697
163	OR4D2-Hs00962379_s1	5.75563	17.3191	7.47374	31.1367	25.2321	12.193	0.0676491	37.0449	13.472	24.9857	17.6339	17.9526	8.97975	28.5813	3.7267	47.6307	18.3832	7.72905	5.62564	15.5493	26.6855	10.694	1.48378	11.6367	8.86062	55.1573		17.7304	13.7371
164	OR4D5-Hs01594807_s1	20.7813	3.16688	8.7956	7.60678	9.71167	1.77503	6.22476	15.7099	0.154329	12.4669	8.17097	23.1026	5.88696	23.851	1.17128	39.7932	30.0891	7.57543	14.034	16.1081	6.96505	0.13034	0.0424545	15.455	11.2769	15.657		11.7578	9.77538
165	OR4D6-Hs01943315_s1	20.362	8.63395	15.5325	3.39358	8.86614	0.0822966	3.09817	4.06563	0.154329	2.21964	2.23111	63.4354	5.47701	5.73427	7.63803	15.3759	17.818	0.0415572	0.0357997	0.153675	16.2386	0.13034	0.0424545	4.7428	0.143485	0.121255		7.91415	12.9824
166	OR4D9-Hs02342081_s1	171.857	68.507	160.013	64.5411	241.722	6.67968	12.6029	288.682	5.49734	660.091	628.33	199.022	14.2865	272.187	53.5746	868.739	253.657	55.9566	77.7868	107.74	181.531	28.3715	203.044	177.733	22.7879	131.762		190.642	216.575
167	OR4E2-Hs01102077_s1	14.2346	3.88109	59.8671	3.44	18.498	7.90254	2.42634	29.414	3.78544	41.9353	24.9193	43.5114	6.94921	29.315	7.2843	23.9091	14.4176	9.26884	29.358	8.34149	19.172	6.11493	4.26406	16.7891	11.2467	4.13354		17.0915	14.6799
168	OR4F15-Hs01098626_s1	13.7658	11.2525	29.6127	16.6195	27.9923	16.7572	7.2309	47.3598	39.7414	80.9883	24.4638	56.3965	5.20776	109.751	9.32095	28.0577	49.0817	17.6165	16.4017	18.0449	123.863	14.5041	4.70391	21.0209	0.143485	0.121255		30.3854	31.6343
169	OR4F3;OR4F16;OR4F21;OR4F29-Hs03406077_gH	341.159	278.376	76.7778	430.56	84.0112	1074.14	919.813	31.089	845.748	343.388	325.678	481.553	341.713	145.712	776.031	204.471	190.004	117.61	219.464	544.769	232.008	616.247	120.054	147.396	345.206	159.827		361.262	280.161
170	OR4F17;OR4F4;OR4F5-Hs03406040_gH	30.8208	7.08762	6.82402	26.495	34.5828	11.2552	9.06007	23.6105	25.7124	24.2063	5.00658	37.6357	6.11097	131.935	6.61809	71.0254	9.08312	6.68511	8.16522	16.3976	10.3865	9.91056	13.9277	7.36313	0.143485	0.121255		20.7758	27.2959
171	OR4K13-Hs01664959_s1	260.64	115.183	303.338	54.7174	210.383	11.7711	37.0197	65.8568	4.46513	212.111	178.076	343.427	9.8032	597.463	13.8092	511.578	205.612	68.9659	254.818	166.058	207.097	0.13034	23.1204	169.021	16.3185	77.1336		158.381	155.626
172	OR4K14-Hs01597329_s1	56.6084	6.94166	110.939	32.4948	192.489	2.09884	8.30966	25.4909	5.17447	46.9686	176.261	64.2627	0.0404646	73.6066	0.736464	175.718	113.11	9.92542	58.0275	32.0725	49.5179	3.2406	3.46638	48.0878	0.829866	24.095		50.789	57.864
173	OR4K15-Hs00931285_s1	1.79212	1.26507	0.32146	0.078102	4.63663	0.146827	0.0676491	0.0133739	0.154329	0.894697	0.0358127	2.16283	2.34192	0.180134	3.0907	2.72538	0.0204584	0.0415572	1.40021	0.153675	2.51962	0.13034	0.0424545	1.0597	0.736515	0.258149		1.01037	1.23272
174	OR4K17-Hs00908317_s1	15.1159	13.3419	97.1428	24.0213	68.8094	0.810209	6.34977	23.8196	1.74535	28.8286	34.1475	38.5265	0.0404646	106.644	3.90254	47.0883	64.7231	36.9882	51.8728	21.3041	32.9022	5.0404	4.7255	9.45849	0.886159	14.34		28.9452	29.119
175	OR4K2-Hs02340401_s1	209.984	36.5192	208.813	32.4553	133.871	16.3445	34.892	131.761	17.6951	56.937	59.7634	147.712	14.7892	99.9096	9.55547	370.257	134.081	49.2406	120.208	202.458	113.367	25.8858	11.8641	100.95	16.9729	51.7213		92.6157	85.5142
176	OR4K5-Hs02340327_s1	0.0590437	10.8162	0.151918	2.65545	10.1663	8.6647	11.2226	8.80938	0.154329	0.0372006	3.47756	7.2544	8.94546	2.52848	0.0558434	35.1858	9.5715	14.8204	0.0357997	0.153675	4.25264	0.13034	0.0424545	5.73413	0.143485	11.0145		6.00321	7.59436
177	OR4L1-Hs02342104_s1	0.733417	0.0404485	0.0104086	0.0401875	0.624165	0.0822966	0.0676491	0.0133739	6.19633	0.0372006	0.0358127	0.316323	1.11989	1.22065	0.0558434	0.0449875	0.0204584	0.0415572	0.0357997	0.153675	0.0413854	0.13034	0.0424545	0.0328065	0.143485	0.520005		0.453883	1.21938
178	OR4M2-Hs03406060_s1	5.03398	5.64846	0.47639	27.3769	4.78321	34.7032	128.275	1.91834	131.106	5.12047	0.0358127	0.0403164	70.5608	2.72915	44.0963	4.35284	8.0201	11.4955	5.53108	25.7177	4.33294	63.9191	5.87444	9.24092	28.9177	11.6		24.6503	36.2999
179	OR4N2;OR4N3P-Hs02339015_s1	4.75265	7.07297	4.86838	3.1774	15.3663	0.0822966	0.0676491	5.9043	0.154329	9.70583	26.5985	2.02155	0.0404646	33.5809	6.83436	23.5918	8.30524	2.24472	5.66934	0.153675	4.66301	0.13034	2.57989	11.8288	15.2193	0.121255		7.48982	8.85842
180	OR4N4;LOC727924-Hs02597016_gH	0.0590437	4.1432	0.745525	0.11995	0.0398946	0.52004	3.57139	0.0133739	0.154329	0.0372006	1.61122	0.0403164	2.21965	2.92561	0.0558434	3.12636	0.593008	1.94799	0.930216	0.153675	0.0413854	0.13034	0.0424545	0.558129	0.143485	1.77555		0.98843	1.26161
181	OR4N5-Hs01943405_s1	10.9881	14.2449	49.6765	6.87501	25.3366	10.8826	11.4591	43.8171	3.24243	50.6421	31.9585	53.6127	2.06211	40.4934	9.61318	82.4109	68.4357	27.9425	96.5488	41.7325	69.2148	11.1812	6.72798	56.6109	10.8989	4.64914		32.3561	27.0281
182	OR4P4-Hs02340821_s1	26.0163	4.30252	1.18876	6.85871	3.01925	1.65116	0.0676491	9.63611	0.154329	0.0372006	0.477717	0.0403164	2.93219	22.392	0.0558434	66.5801	2.40749	4.19219	20.6643	31.128	1.00938	7.47511	4.28198	0.522257	0.143485	2.51638		8.45195	14.7452
183	OR4Q3-Hs02341514_g1	54.6527	58.8076	74.4594	37.2033	25.3322	3.42481	19.7856	116.353	0.154329	48.5065	78.8831	50.1334	2.65933	67.6655	12.6157	238.972	65.1598	31.84	53.631	21.6913	52.9465	0.13034	5.80285	106.345	33.4193	35.9228		49.8653	49.5611
184	OR4S1-Hs01015385_s1	0.0590437	0.0404485	0.0104086	0.0401875	7.11093	4.21229	0.0676491	0.0133739	0.154329	4.80367	0.0358127	5.77474	0.0404646	7.97158	0.0558434	7.93893	3.17478	6.0423	3.80543	0.153675	5.4028	0.13034	0.0424545	0.0328065	5.46101	0.121255		2.41141	2.9685
185	OR4S2-Hs02340760_s1	9.16033	1.35945	0.361937	0.0401875	14.6481	0.0822966	0.0676491	5.15652	0.154329	0.0372006	3.92364	0.0403164	0.0404646	7.41702	0.0558434	32.943	3.01085	4.3289	7.53118	6.01055	0.0413854	0.13034	2.55167	0.938151	0.143485	11.9198		4.31133	7.12636
186	OR4X1-Hs02339017_s1	3.49179	0.0404485	0.0104086	5.92568	0.0398946	0.0822966	0.0676491	0.0133739	0.154329	0.0372006	0.0358127	1.74433	0.0404646	1.23998	0.0558434	2.28849	0.0204584	0.0415572	10.5009	0.153675	0.0413854	2.18141	0.0424545	0.0328065	0.143485	0.121255		1.09797	2.37418
187	OR4X2-Hs00974978_s1	16.7893	5.98513	0.0104086	0.279048	5.99794	0.0822966	0.0676491	2.69925	0.154329	1.98708	0.0358127	1.98436	6.68235	0.0272366	0.0558434	0.0449875	0.0204584	3.47431	2.35559	12.708	2.01613	0.13034	3.35304	6.6839	13.1227	0.121255		3.3411	4.62479
188	OR51A2;OR51A4-Hs03406069_gH	38.1233	24.0063	9.25857	24.0934	13.0387	0.0822966	2.23688	21.477	0.154329	24.1848	11.2604	8.48783	5.68437	7.13291	22.004	30.988	3.68854	1.44841	3.8533	29.9661	4.03831	0.13034	7.24091	5.41441	0.143485	10.4582		11.869	11.1657
189	OR51A7-Hs00983744_s1	20.1667	8.46862	0.0104086	3.69717	4.49148	13.1353	9.73656	21.8716	0.154329	16.2994	14.8134	5.42676	2.57244	7.09737	53.866	25.0113	14.7349	9.09619	5.91885	0	9.33945	0.13034	0.0424545	20.7615	7.69687	6.23262		10.7989	11.4471
190	OR51B2-Hs00264165_s1	44.2373	27.114	26.9752	50.2702	50.7282	113.432	153.456	115.487	375.979	43.6056	73.794	58.0258	70.9839	47.6093	88.6304	103.143	37.744	32.4574	58.4216	79.4951	32.0773	156.234	77.0002	41.7666	130.034	87.1077		83.6849	70.3939
191	OR51B4-Hs00264159_s1	181.98	64.2403	126.335	157.05	60.6731	382.687	294.431	112.135	540.64	60.5326	119.936	91.8199	225.414	52.1692	148.238	146.659	133.449	77.7655	152.615	240.436	125.73	211.527	194.412	99.3676	403.747	237.587		178.522	117.824
192	OR51D1-Hs01010400_s1	7.99551	4.14556	0.0104086	4.63898	7.73985	0.0822966	0.0676491	19.7471	0.154329	11.4456	3.47389	0.0403164	7.99146	7.80978	14.7598	10.9498	5.93126	3.58899	11.4156	0.153675	13.1106	0.13034	4.17947	4.37372	0.143485	0.121255		5.54618	5.46031
193	OR51E1-Hs00379183_m1	22.2928	85.6172	72.1772	45.7149	45.3442	203.011	108.974	182.716	792.087	54.5031	26.2778	17.4924	77.9821	46.3378	180.314	55.6932	348.36	238.254	33.7166	89.9597	93.8294	84.1783	22.6092	206.639	1221.24	61.0125		169.859	266.106
194	OR51E2-Hs04231197_m1	2.87541	6.20255	1.21619	8.50674	1.93579	0.0822966	8.36415	5.204	65.0404	8.6539	5.30102	5.98729	1.94783	1.56497	77.0763	25.9872	9.12122	12.2447	7.68748	30.781	5.44367	13.429	10.5055	43.0315	49.0256	10.5832		16.0692	20.4219
195	OR51F1-Hs02339078_s1	0.0590437	4.75907	0.0104086	3.23039	0.0398946	0.0822966	23.036	0.722922	0.154329	3.31564	0.0358127	0.0403164	2.30674	0.0272366	0.0558434	4.16105	0.0204584	0.70012	4.75622	2.28661	0.0413854	0.13034	0.0424545	4.56543	0.143485	0.121255		2.10942	4.6108
196	OR51F2-Hs01058070_s1	17.5581	8.0366	2.8321	13.4093	2.83048	0.0822966	3.66092	39.6714	18.8899	10.7817	0.0358127	5.73846	26.8329	11.097	15.052	19.1011	43.1176	6.03096	12.2852	0.153675	13.9295	10.3981	0.0424545	19.9452	6.83309	13.7444		12.3881	11.1148
197	OR51G1-Hs01084257_s1	16.4481	0.0404485	1.95215	6.64944	7.889	5.8183	13.2378	16.9736	10.6032	0.0372006	2.54085	3.81259	3.81847	4.61243	11.822	34.4903	1.71039	0.0415572	0.0357997	9.95463	0.0413854	11.0972	3.96471	0.0328065	13.1598	0.121255		6.9579	7.8281
198	OR51G2-Hs00942334_s1	36.1141	53.9387	8.2762	15.5167	13.2349	9.91602	17.8733	100.968	3.49842	42.592	21.5867	6.28718	27.2789	44.786	62.5659	47.4199	7.01808	13.8766	75.2329	26.3426	5.66929	10.1006	1.91926	14.1864	0.143485	9.78482		26.0049	25.3008
199	OR51I1-Hs00901363_s1	48.9954	71.1495	70.7707	187.233	93.2097	433.715	288.298	173.473	787.036	103.489	198.534	155.21	348.545	103.857	251.183	225.219	131.449	102.277	125.87	200.291	48.7036	383.807	307.06	80.6223	459.517	376.106		221.37	168.513
200	OR51I2-Hs01673771_s1	275.763	144.281	59.2878	180.519	119.33	416.517	449.256	129.297	1282.35	102.568	251.032	194.733	380.181	118.937	230.601	120.697	108.34	113.512	179.168	619.02	100.803	396.074	348.429	149.118	412.677	551.909		285.939	254.658
201	OR51L1-Hs01593103_s1	87.0875	31.6083	12.6237	11.7852	31.684	0.0822966	6.0512	77.0391	0.154329	48.4704	9.67545	1.62542	32.6242	15.0438	45.9203	115.57	54.9493	71.7112	39.7176	110.648	29.4096	0.13034	23.6161	27.1548	9.13985	10.0777		34.7538	33.4559
202	OR51M1-Hs01671771_s1	70.9519	64.1593	37.3028	100.267	49.3003	308.764	285.886	84.6823	720.949	77.2725	128.561	112.514	219.057	62.4579	157.104	64.0423	93.5629	52.9047	106.214	234.069	67.5897	248.102	161.849	99.7694	325.655	284.249		162.201	144.991
203	OR51Q1-Hs01673761_s1	84.2723	24.0913	30.8123	65.1144	37.561	158.708	212.726	60.2138	367.495	44.1614	95.6887	88.8596	101.482	34.2467	95.2921	64.0607	54.1738	26.1513	56.7667	142.337	42.604	167.395	103.606	56.804	317.134	162.308		103.618	86.191
204	OR51S1-Hs02339096_s1	0.0590437	0.0404485	0.0862685	2.1404	7.31399	1.51627	3.51784	1.07342	5.87537	0.0372006	0.0358127	0.0403164	3.45873	1.17063	0.0558434	2.34689	1.95103	0.0415572	0.0357997	0.153675	0.0413854	0.13034	0.852297	0.0328065	5.01823	0.121255		1.42872	2.03948
205	OR51T1-Hs00901353_s1	5.67237	0.0404485	0.0104086	5.99737	3.04383	3.15399	14.1088	9.4068	0.154329	8.29442	2.12675	0.0403164	3.894	11.6941	6.37633	4.41964	1.36051	3.35065	2.70305	0.649468	10.0124	0.13034	2.90093	9.99124	14.7287	7.05117		5.05047	4.44131
206	OR51V1-Hs01073087_s1	38.3292	8.84021	6.90995	0.0401875	8.44989	0.0822966	10.9312	14.226	0.154329	10.8248	0.0358127	17.9707	0.0404646	0.0272366	33.5476	36.7608	4.97318	7.62132	5.72784	22.6303	10.5168	17.4157	0.0424545	0.0328065	15.2506	42.0243		12.0541	12.9116
207	OR52A1-Hs01050315_s1	150.914	106.735	13.4071	87.2024	24.3248	3.84086	26.9905	94.3436	0.154329	31.1756	22.393	6.14532	14.0078	57.1636	112.24	24.9538	4.22025	30.2573	23.5602	58.6732	3.02878	0.13034	7.21165	86.057	0.143485	50.5371		39.9928	41.8329
208	OR52A4-Hs01378245_s1	8.36561	8.27208	2.36756	4.66309	4.16656	8.28721	0.0676491	6.41259	3.36388	0.0372006	0.0358127	0.0403164	3.47351	7.81449	5.52971	0.0449875	2.42239	0.158773	0.0357997	0.153675	7.22415	0.13034	0.0424545	0.0328065	0.143485	0.121255		2.82336	3.21784
209	OR52A5-Hs01589516_s1	30.8036	17.1115	11.0809	1.87512	17.6944	0.0822966	1.98847	74.5567	12.4525	25.8068	14.7076	5.19936	15.6292	16.3492	59.6612	24.067	22.8087	10.7073	13.6691	189.291	5.85178	0.13034	45.5528	25.4718	822.785	10.3307		56.7563	160.711
210	OR52B2-Hs00984565_s1	26.7818	52.6734	8.6432	17.1625	11.0147	29.7148	45	27.2153	79.9629	11.4952	12.237	15.8871	22.078	12.6776	20.9456	83.6609	6.00756	31.7555	13.5872	120.349	7.32056	42.2328	17.9349	26.8693	90.7731	41.9917		33.6912	29.482
211	OR52B4-Hs01592715_s1	2.25709	12.8793	6.08808	7.3228	1.04807	4.06005	7.79375	4.24116	39.9964	6.29947	3.65117	2.76683	3.53306	2.46145	9.86817	0.0449875	2.84287	15.8595	2.39739	9.54166	1.2851	18.1205	3.75334	9.77706	23.8278	4.89794		7.94673	8.67224
212	OR52B6-Hs02339099_s1	313.709	197.676	180.976	284.74	156.567	761.371	946.572	147.663	2690.89	195.522	347.744	448.899	488.044	164.247	404.813	167.061	189.948	184.009	279.227	724.282	152.667	936.508	423.361	443.33	1429.81	1062.48		527.774	555.391
213	OR52D1-Hs01673781_s1	124.679	144.62	104.48	234.828	77.9843	685.373	614.607	118.075	1129.41	123.516	228.379	221.741	250.208	163.885	239.685	129.826	205.68	129.173	197.171	690.11	63.2409	474.44	264.897	205.721	796.391	623.05		316.968	272.168
214	N/A-Hs04231195_s1	5.63556	0.0404485	0.0104086	5.10951	3.77856	0.0822966	0.0676491	15.8377	20.398	0.0372006	0.0358127	3.93778	4.31348	4.76603	9.21261	15.5815	2.06332	3.42845	0.0357997	0.153675	7.03871	42.1657	0.0424545	2.712	14.6506	0.121255		6.20217	9.35724
215	OR52E2-Hs00951806_s1	12.6417	0.0404485	1.88408	0.0401875	0.0398946	2.67707	4.47232	2.08569	0.154329	0.0372006	0.0358127	0.0403164	2.88292	2.07585	3.62962	0.0449875	25.448	0.0415572	3.3648	0.153675	0.0413854	0.13034	1.99303	0.0328065	0.143485	0.121255		2.47126	5.3848
216	OR52E4-Hs01087940_s1	2.94041	3.51796	1.07397	1.21639	13.0481	3.40741	17.1189	34.3026	0.154329	7.50458	23.422	4.51893	4.76276	6.14474	8.22758	52.5139	5.77506	17.8954	8.76341	3.04753	7.32258	24.0012	10.9132	5.92655	24.2325	0.121255		11.2259	12.1995
217	OR52E6-Hs00901379_sH	26.8469	0.0404485	2.06783	3.30458	4.00755	3.85024	30.6412	11.7386	0.154329	11.9843	51.8148	12.7571	3.38297	6.44445	4.86386	27.149	21.0596	10.082	3.76714	0.153675	5.396	83.2854	33.0309	9.62486	6.86769	40.0291		15.9363	19.3942
218	OR52E8-Hs01089906_g1	0.0590437	0.0404485	2.08878	12.3693	4.21849	17.0172	60.8807	15.1647	0.154329	7.37522	104.799	12.44	4.22595	4.28069	3.75196	61.4666	9.47264	19.0247	0.0357997	18.2188	17.1442	162.889	25.3016	8.02677	9.85101	28.1454		23.4016	37.0876
219	OR52H1-Hs01661724_s1	290.506	268.607	222.379	437.467	206.346	1138.1	1133.7	256.643	2017.82	205.608	454.048	424.214	426.008	220.663	375.548	240.609	296.534	213.295	365.824	833.52	207.542	934.406	474.231	321.806	1085.91	829.907		533.894	432.618
220	OR52I1-Hs00915990_g1	314.554	211.434	102.466	847.381	119.528	887.602	677.405	495.007	1453.87	359.778	318.228	590.916	421.515	436.99	445.737	429.222	363.455	260.727	407.266	526.826	1054.16	313.798	280.433	300.248	610.145	692.148		496.955	301.707
221	OR52I2-Hs01054978_s1	26.3484	25.4819	8.12731	71.2714	16.8787	52.4325	74.3432	49.8311	105.446	58.985	45.0479	58.1606	33.6659	63.299	45.5637	24.8913	26.0631	38.688	44.831	59.811	255.316	27.7916	40.3567	24.0341	80.5661	107.199		56.3243	47.6684
222	OR52J3-Hs00951803_s1	7.73839	28.4975	0.0104086	0.0401875	28.299	0.0822966	7.32825	13.3173	0.154329	0.0372006	0.0358127	7.23851	0.996959	8.53197	15.4368	3.25511	0.0204584	5.61533	2.93092	0.153675	0.0413854	0.13034	0.0424545	6.72501	3.13117	13.4175		5.89262	8.12751
223	OR52K1-Hs02339116_s1	62.554	66.2619	7.46833	11.6782	21.1682	4.84527	17.6494	151.679	33.2299	65.0672	7.63814	18.4958	41.9826	24.187	66.7655	159.545	21.7738	87.5346	0.0357997	7.70056	6.38226	35.4023	0.0424545	26.8644	17.4264	40.8281		38.6233	41.7995
224	OR52K2-Hs01593100_s1	7.00295	22.4235	1.3902	5.08899	1.55782	3.44583	13.975	4.7737	41.3538	3.20875	4.8693	1.12618	1.30006	4.44578	24.8328	1.1876	6.06227	12.0385	11.0434	0.153675	0.77578	5.32552	0.0424545	5.54954	23.6004	0.121255		7.94981	9.94835
225	OR52L1-Hs02339119_g1	33.3366	8.4459	1.4612	16.5863	29.6588	9.69089	11.9074	20.7053	13.252	7.12604	20.0584	9.00535	4.02763	10.7055	18.3957	27.8948	5.29923	19.8404	5.2253	0.153675	9.39603	14.2757	3.12513	18.056	30.8551	19.5619		14.1556	9.30126
226	N/A-Hs04231199_s1	4.86172	14.3021	5.84813	5.10712	2.55751	32.0753	7.19841	2.73874	90.2508	2.82379	9.62541	9.6009	5.14564	9.63582	14.3832	10.1828	4.08974	5.52471	5.5031	16.8102	0.0413854	24.3812	0.0424545	15.0633	0.143485	1.53954		11.5183	17.76
227	OR52N1-Hs00920949_s1	227.436	16.3112	32.9006	15.3668	32.0022	115.647	85.7161	51.7084	0.154329	33.0792	0.0358127	23.7331	59.475	57.1813	58.0476	190.885	30.0771	21.7875	44.71	14290.8	70.3549	79.0815	29.3476	39.3654	50.6838	222.237		610.699	2790.89
228	OR52N2-Hs01010391_s1	36.6691	17.0863	1.50854	29.4054	1.9532	44.9966	40.0168	8.01689	38.3964	48.1231	117.007	38.3093	21.1578	5.15646	27.5654	26.88	22.0571	16.8829	6.64553	66.3194	9.29231	77.9864	27.8818	50.3557	26.4127	54.2736		33.0906	26.0549
229	OR52N4-Hs01592737_s1	157.188	63.7636	90.8591	247.343	119.99	599.741	583.601	110.978	440.359	355.002	185.879	373.778	206.528	34.9605	262.393	81.8705	224.757	124.928	155.548	427.475	96.6226	378.456	177.031	107.34	262.072	908.308		260.645	203.439
230	OR52N5-Hs01671748_s1	372.692	41.4423	92.7825	70.1282	126.19	397.876	178.629	314.072	0.154329	67.3557	0.0358127	70.3085	177.357	84.2812	95.7216	286.853	115.843	57.2526	122.382	0	111.372	108.368	67.126	47.0452	343.418	549.768		149.941	140.939
231	OR52R1-Hs03003961_s1	9.35822	3.64901	2.05776	6.60935	2.28059	0.0822966	11.8495	4.50362	7.90032	1.61957	2.77912	2.20638	0.0404646	3.74887	0.0558434	0.0449875	0.526024	5.55674	2.62934	7.83959	0.0413854	6.62975	2.57574	6.81505	16.8907	0.121255		4.16967	4.17723
232	OR52W1-Hs01378094_s1	80.7739	131.902	61.6482	79.4513	74.3956	200.879	122.612	94.4544	354.932	115.01	117.889	63.5873	76.0746	65.4131	133.865	163.304	127.828	95.5984	93.8978	187.076	72.1843	110.792	119.586	214.999	840.415	545.845		167.093	172.198
233	OR56A1-Hs04176414_s1	40.516	42.7371	9.52663	18.5403	29.5601	6.22346	38.8966	118.552	11.0413	23.452	31.7752	7.99585	9.28195	118.58	176.154	29.8348	49.3998	68.7492	27.8793	41.4535	6.23075	15.1023	9.80645	15.6373	58.6151	20.2072		39.4518	40.9107
234	OR56A3-Hs01069352_s1	36.5348	16.6718	5.99241	5.46471	9.16239	3.80061	10.1927	49.2196	0.154329	11.0727	13.5227	2.49443	5.52244	20.7448	36.0925	24.5338	1.75232	20.1159	5.2993	8.20054	1.72955	3.77292	7.64362	9.67033	17.9967	31.7047		13.8101	12.6856
235	OR56A4-Hs02339141_s1	18.2664	90.7822	20.9252	4.43539	23.5768	7.92682	27.9634	147.879	7.58805	35.1853	15.8525	7.13732	10.5207	33.8156	135.146	39.8149	93.0316	77.3865	26.4931	16.7279	9.33977	6.15205	15.1153	28.5097	7.48187	41.989		36.5016	39.4828
236	OR56A5-Hs01015146_s1	14.5678	4.49151	2.03008	4.59328	6.00219	28.9124	18.7993	15.1542	42.2574	7.18878	0.0358127	12.428	0.0404646	8.38785	8.807	13.4811	0.0204584	13.2519	0.0357997	0.153675	0.0413854	0.13034	6.15128	10.0421	28.4895	0.121255		9.44673	10.6581
237	OR56B1-Hs01592738_s1	259.29	83.3238	148.59	164.096	112.551	802.012	288.947	142.651	548.34	366.533	388.056	217.009	359.523	62.52	319.94	110.479	171.843	129.473	208.747	334.245	193.46	352.166	189.37	266.479	733.73	701.482		294.418	200.994
238	OR56B4-Hs01024570_s1	15.913	47.9395	13.6487	29.7105	10.8958	59.4192	24.9981	10.5361	125.367	14.4028	3.94838	11.0054	15.2516	14.6414	24.3161	42.3735	17.4868	51.8922	11.7762	56.0061	7.77716	87.844	11.2958	27.6017	153.72	0.121255		34.2265	37.4236
239	OR5A1-Hs02339027_s1	746.989	913.002	2022.38	360.988	1320.27	4.82381	84.2586	495.846	15.98	99.9411	132.593	3035.81	357.282	732.286	88.8906	4158.86	1888.92	57.3946	176.34	1020.24	1062.87	242.535	57.1591	752.369	32.3306	89.0652		767.285	1018.29
240	OR5A2-Hs01124477_s1	542.885	442.396	13.2775	283.133	481.225	81.566	389.651	1240.06	36.8068	839.645	1279.29	122.775	190.376	861.469	212.956	482.25	67.9401	613.475	739.612	1260.72	204.227	68.6942	178.146	315.499	198.583	185.168		435.839	386.93
241	OR5AC2-Hs01930174_s1	4.89781	0.0404485	10.5915	6.03921	8.26968	0.0822966	1.06717	11.2772	31.5718	12.6441	11.231	29.711	7.99215	19.9506	0.0558434	30.2129	1.86643	1.13001	6.67416	180.069	0.0413854	4.37145	9.00133	7.24749	0.143485	9.33945		15.5969	34.8132
242	OR5AK2-Hs00923048_g1	22.2809	2.64283	1.38741	2.87597	4.65378	2.3515	13.59	13.463	7.69296	4.15819	0.55918	11.0799	1.51323	3.10868	1.6729	23.5242	7.49803	2.82265	8.12733	11.2607	2.77974	6.57161	1.536	13.3408	1.22326	10.4506		7.00636	6.31545
243	N/A-Hs04231207_s1	63.786	7.14994	4.38618	9.97547	35.2281	12.1169	7.11275	42.5116	0.154329	24.1963	16.2136	45.1796	3.54019	34.7747	36.8371	50.4758	22.2797	28.3421	2.89251	20.4388	7.08957	14.8277	0.0424545	26.2604	11.8095	4.99136		20.4851	17.2506
244	OR5AN1-Hs01943422_s1	416.319	151.827	363.621	449.173	290.923	100.47	177.617	1145.61	65.738	408.606	411.199	202.369	91.8468	412.901	846.556	949.695	476.618	376.857	720.553	736.833	213.091	21.204	158.519	320.338	213.887	83.0726		377.132	290.343
245	OR5AP2-Hs00943966_s1	7.54086	0.0404485	0.596805	3.09096	0.130187	0.0822966	0.0676491	5.42751	0.154329	5.40344	1.56638	0.0403164	3.87968	2.74535	5.58482	8.74207	1.8444	0.0415572	0.0357997	6.07462	0.0413854	0.13034	2.11857	2.8908	10.5711	3.50053		2.78239	3.05959
246	N/A-Hs04231206_s1	62.1567	13.5312	15.161	26.4488	43.2516	24.3585	59.0293	239.048	0.154329	92.3556	15.7208	278.48	18.3792	78.6369	7.42056	325.569	68.9585	21.9247	14.1794	106.244	24.399	17.8909	3.66192	50.927	15.8421	64.3411		64.9258	85.3244
247	OR5AR1-Hs02339052_s1	26.882	0.0404485	0.0104086	2.89256	3.59502	0.0822966	0.0676491	15.8991	0.154329	5.46045	3.38014	0.0403164	2.79013	4.23813	0.0558434	0.0449875	4.76398	4.83362	0.0357997	8.42187	2.66584	0.13034	3.7913	3.12953	0.143485	0.121255		3.60273	5.91471
248	OR5AS1-Hs02338604_s1	6.80463	5.62811	1.64977	0.560251	2.56007	3.0339	0.78766	7.04029	0.154329	6.28694	2.23948	18.525	5.80738	3.59424	0.646823	12.0525	25.2248	0.802997	6.84812	25.6911	0.624949	0.447548	2.60875	8.76447	3.93185	6.71196		6.11646	7.05102
249	OR5AU1-Hs01597394_s1	27.9255	17.4292	8.27832	122.297	50.2525	27.6185	38.918	94.0652	91.2783	39.476	155.131	67.9654	48.1382	79.3627	33.4935	652.849	46.4234	27.8055	11.0181	71.3146	40.9388	33.0776	24.5675	74.0047	50.7985	82.1326		77.56	122.343
250	OR5B12-Hs01943460_s1	32.4174	14.8568	6.17889	15.1267	8.36686	15.6979	25.7651	29.0155	132.171	12.5478	6.50131	6.84665	31.4973	25.9981	6.20168	27.9241	22.1394	11.799	8.70959	8.03085	7.18356	137.45	6.34434	12.5629	16.6809	26.8053		25.1853	33.4542
251	OR5B17-Hs02340339_s1	6.59713	0.0404485	2.14027	2.89833	1.63948	0.0822966	20.7813	3.79225	47.6336	0.0372006	0.0358127	2.89878	4.03816	8.12608	14.8837	2.6335	4.79995	0.894012	0.0357997	0.153675	0.0413854	0.13034	2.45485	8.03363	41.3164	0.121255		6.77845	12.1663
252	N/A-Hs04231212_s1	3.66723	4.85411	0.0104086	2.92215	6.32802	4.34948	10.9084	3.50568	22.9933	0.0372006	5.56336	6.16392	8.38056	4.73206	0.62376	1.89166	7.28128	3.63275	1.73897	5.43665	0.0413854	11.5827	14.1037	2.42154	4.97827	11.7788		5.76643	5.16424
253	OR5B2-Hs02340474_s1	6.48333	28.8597	11.3977	27.2823	16.4879	19.4033	24.9713	41.5478	34.3571	25.4376	19.5955	14.0419	25.828	54.5766	12.7635	116.134	25.2219	21.6533	21.1919	55.2542	5.59984	156.103	11.1171	20.1738	19.4504	13.0898		31.847	33.5669
254	OR5B21-Hs02339238_s1	35.639	24.084	6.96071	24.0874	4.59766	18.2075	42.843	8.85285	171.602	31.0599	31.1051	6.22959	24.3265	8.70689	43.22	23.6167	5.96783	17.6278	16.7354	18.2737	10.491	18.7211	18.0579	9.38468	67.0982	27.5678		27.5024	32.673
255	OR5B3-Hs04231209_s1	11.4624	7.1703	2.37193	0.0401875	3.80252	5.28037	17.7854	11.4298	11.4337	11.0212	6.85271	7.7968	11.8573	1.96371	5.20874	27.7171	12.9884	3.73967	2.07755	8.35555	4.59857	9.30497	1.85549	0.0328065	2.64575	5.99521		7.49185	6.09624
256	OR5C1-Hs00979063_s1	83.9933	97.0847	83.7785	137.764	74.5344	247.64	222.765	66.6841	368.885	133.856	213.777	155.019	174.182	52.3756	364.217	83.7378	102.599	81.3058	199.843	420.094	54.745	401.208	141.14	89.8429	418.878	411.138		187.734	128.617
257	OR5D13-Hs01940497_s1	3.56717	3.51428	0.0104086	2.04097	7.5339	0.0822966	0.0676491	6.00284	0.154329	0.0372006	0.0358127	3.15127	0.0404646	2.54396	33.0535	8.56373	2.89664	0.0415572	4.04124	0.153675	7.05063	0.13034	0.0424545	12.8567	0.143485	0.121255		3.76453	6.85767
258	OR5D14-Hs02342130_s1	0.0590437	1.84751	0.536268	2.08197	0.0398946	3.13507	0.0676491	3.59641	0.154329	5.07523	0.0358127	1.69796	3.64865	0.385065	9.64219	7.42875	0.235654	0.0415572	0.0357997	0.663557	0.0413854	3.67379	0.0424545	12.9096	5.21818	0.121255		2.40058	3.34163
259	OR5D16-Hs01025095_s1	9.15207	2.99927	0.895514	0.0401875	2.47964	0.0822966	0.0676491	6.23839	10.8057	0.0372006	0.0358127	0.0403164	0.0404646	1.9185	0.0558434	2.32682	0.0204584	2.92557	0.0357997	0.153675	0.0413854	0.13034	0.0424545	0.0328065	6.93506	7.01872		2.09815	3.20006
260	OR5D18-Hs01098611_s1	3.03773	0.0404485	0.843607	0.0401875	1.70199	0.0822966	2.6521	1.89138	0.154329	0.0372006	1.02271	0.0403164	1.29297	0.0272366	0.0558434	2.17922	0.914766	0.803479	0.0357997	0.153675	0.0413854	0.13034	0.0424545	0.0328065	0.143485	0.121255		0.673809	0.910261
261	N/A-Hs04231210_s1	199.021	153.486	28.3426	8.91258	31.7625	3.44859	30.604	116.78	0.154329	59.5855	47.8891	31.6246	47.2479	231.501	218.298	195.085	79.5907	77.9886	98.2352	38.7735	23.5093	0.13034	15.1961	81.2432	28.1908	44.0419		72.717	70.4934
262	OR5F1-Hs01924277_g1	0.0590437	4.58864	0.0104086	0.0401875	0.0398946	0.0822966	0.0676491	0.90066	0.154329	0.0372006	0.0358127	0.0403164	0.0404646	0.0272366	0.0558434	16.359	0.0204584	3.28118	2.63294	0.153675	0.0413854	0.13034	0.0424545	1.01832	0.143485	5.13589		1.3515	3.38953
263	OR5H14-Hs02340433_g1	4.03352	2.0234	35.461	6.60517	100.745	2.50173	20.5671	78.5312	4.4546	32.3731	6.34185	54.8487	2.83973	77.9287	1.88932	197.725	92.0177	4.36636	29.6854	86.3204	19.9379	22.5714	7.50446	34.5145	0.143485	0.121255		35.6174	46.1968
264	OR5H15-Hs02340442_sH	42.2763	7.57392	8.29336	11.0007	85.2218	6.76661	11.0674	31.1321	11.1654	42.2683	10.3975	65.9452	7.63956	44.8181	1.81533	135.093	71.7441	11.3129	38.0776	60.4428	57.0683	10.0646	21.7719	35.4377	0.143485	32.0615		33.1	31.706
265	OR5H2-Hs02340320_g1	10.3351	0.0404485	2.61618	0.0401875	3.55325	0.0822966	3.69751	0.0133739	19.9731	0.0372006	5.66013	2.78077	0.0404646	0.540396	2.72146	3.47241	2.975	5.41845	1.56817	22.9655	8.72399	8.29033	0.0424545	0.0328065	10.2745	12.6702		4.94484	6.13746
266	OR5H6-Hs02340310_g1	4.14238	0.0404485	0.0777032	1.55754	0.0398946	3.61436	1.83702	0.842255	0.91977	2.69954	4.27975	2.15095	1.15619	1.18127	0.0558434	1.48523	0.912104	0.140735	1.38332	0.153675	0.0413854	2.28032	1.90865	0.25305	0.477944	5.98459		1.52369	1.55098
267	OR5I1-Hs00272615_s1	3.21362	0.0404485	0.0104086	2.05314	5.70344	0.0822966	0.0676491	0.82772	14.2564	1.78624	0.0358127	1.81509	0.0404646	1.26166	0.0558434	3.3646	0.652791	1.7318	0.0357997	0.153675	1.1097	7.91905	0.0424545	0.0328065	0.143485	0.121255		1.79068	3.19048
268	OR5J2-Hs02340362_s1	6.57261	2.28161	0.570177	0.0401875	2.17867	0.0822966	0.0676491	15.3706	0.154329	7.71911	0.0358127	0.0403164	0.638783	7.94271	6.91737	20.9014	2.61589	2.27686	13.3352	0.153675	0.0413854	0.13034	7.28718	2.84471	0.143485	5.56553		4.07338	5.47084
269	OR5K1-Hs01059190_g1	1191.93	439.029	686.828	166.344	396.473	219.937	357.45	620.291	748.472	341.561	636.061	233.08	284.398	1785.83	679.301	1084.52	730.303	367.053	393.016	1315.34	1247.92	350.443	255.871	310.586	444.796	253.487		597.705	411.957
270	OR5K2-Hs01395135_g1	79.5114	12.3505	8.01546	36.2257	13.5152	37.3019	70.0088	16.2641	245.304	41.2346	41.0651	30.9281	42.1716	10.977	26.1858	19.0908	24.8055	19.8736	6.59994	65.5532	12.4253	70.8179	14.9415	28.5774	90.9442	131.942		46.0243	50.6847
271	OR5K3-Hs02340450_s1	16.6757	1.1163	0.944742	5.78866	1.13003	8.64909	9.49221	3.49888	25.5482	3.25243	2.2798	2.2516	3.49275	2.02297	7.23654	1.86329	10.4701	1.2124	0.0357997	7.59888	0.702367	6.70896	1.7859	0.929433	5.92646	6.48586		5.27305	5.69382
272	OR5K4-Hs02340461_s1	11.0312	0.0404485	0.784181	1.64661	1.00176	6.94342	0.0676491	2.78878	22.5944	1.34661	1.41298	1.89878	2.15562	0.0272366	0.0558434	4.53284	3.85546	1.14348	0.12722	0.153675	11.1816	0.13034	0.0424545	0.0328065	0.526399	21.2186		3.72079	6.18692
273	OR5L1-Hs01592774_s1	18.1468	3.0875	0.0104086	0.0401875	0.0398946	4.23538	2.12612	21.4495	0.154329	5.62737	4.10174	5.29943	9.4231	7.50391	11.6353	14.1219	3.3899	0.0415572	0.0357997	0.153675	0.0413854	0.13034	0.0424545	0.0328065	0.143485	7.24891		4.54858	6.01355
274	OR5L2-Hs01595465_s1	3.91236	0.0404485	0.0104086	1.29311	0.0398946	0.0822966	2.73074	7.29434	0.154329	3.15998	2.30679	1.97961	0.0404646	5.8495	0.0558434	20.379	1.63504	1.8119	0.0357997	0.153675	0.0413854	7.60812	0.0424545	0.0328065	0.143485	0.121255		2.34442	4.32401
275	OR5M10-Hs01943495_g1	33.5116	47.4252	7.88066	21.4155	19.5732	5.64236	2.89565	46.0624	0.154329	42.8721	1.80973	55.3798	14.7353	257.51	46.6388	168.434	70.1752	12.2688	48.2443	36.3657	23.7908	9.52828	16.5791	20.2744	0.143485	27.6627		39.8836	55.8192
276	OR5M11-Hs01943937_s1	3.79963	0.0404485	0.0104086	0.0401875	0.0398946	0.0822966	0.0676491	0.0133739	0.154329	0.0372006	0.0358127	0.0403164	2.08532	0.0272366	0.0558434	0.0449875	0.0204584	1.963	0.0357997	0.153675	0.0413854	0.13034	0.0424545	0.0328065	0.143485	0.121255		0.356139	0.88259
277	OR5M3-Hs02342153_g1	34.3417	26.3091	18.042	7.4708	21.4391	0.168553	2.88292	136.61	12.4008	54.5094	6.62798	43.2021	5.2268	35.0459	3.84018	77.3001	19.6837	20.1196	27.141	37.2134	12.8961	4.45116	3.25343	39.5348	0.143485	42.3995		26.6252	29.4646
278	OR5M8-Hs02340164_s1	6.49618	0.0404485	0.694724	0.0401875	1.36246	0.0822966	0.0676491	5.98403	7.61172	1.23612	0.0358127	0.952316	0.193643	0.0272366	2.06241	2.38767	1.72107	0.0415572	0.0357997	0.153675	0.0413854	0.13034	0.0424545	0.0328065	0.143485	3.47101		1.34956	2.17674
279	OR5M9-Hs02342156_s1	23.4243	32.4427	11.1929	4.45106	10.3859	2.0718	5.4282	140.278	0.154329	53.3349	21.3315	34.2384	1.51396	67.0298	5.02664	58.4675	26.6561	19.1891	30.785	61.3588	16.2842	3.51234	0.0424545	23.7162	4.61336	44.5074		26.9784	30.7811
280	OR5P2-Hs00538043_s1	79.7893	245.355	612.38	122.338	126.067	816.453	714.2	61.3057	730.598	201.001	178.542	99.529	301.856	293.742	564.416	355.293	91.1291	288.521	225.644	1466.02	110.07	1869.33	284.993	351.389	1009.79	544.724		451.711	442.954
281	OR5P3-Hs00538049_s1	147.232	200.812	221.249	127.678	153.12	1785.63	856.772	288.42	768.592	223.358	875.556	446.297	533.504	446.432	1349.52	884.184	516.237	244.493	492.118	963.799	303.8	1671.81	1554.09	1235.03	2750.44	500.96		751.582	641.996
282	OR5R1-Hs02342170_s1	1.29228	1.82489	0.0104086	2.32642	0.0398946	0.0822966	2.96616	5.90084	0.154329	0.0372006	0.0358127	1.94989	3.06656	0.0272366	0.0558434	3.83413	1.89825	0.0415572	0.0357997	0.153675	2.1741	0.13034	0.0424545	0.0328065	0.143485	0.121255		1.09146	1.54161
283	OR5T1-Hs02342171_s1	39.9453	7.46378	1.55974	3.24184	12.6458	0.0822966	6.05616	58.2266	0.154329	16.165	8.5037	34.3976	6.31115	8.95888	12.7189	62.2287	47.2658	6.74774	7.50629	97.4976	14.6695	0.13034	2.89486	39.1137	22.9565	20.3387		20.6839	23.9456
284	OR5T2-Hs00936039_s1	11.8544	0.0404485	1.82048	0.0401875	2.94515	0.0822966	0.0676491	17.5744	0.154329	3.00791	0.0358127	5.75341	0.0404646	1.42524	3.76358	18.1862	12.593	6.32793	0.0357997	10.965	0.0413854	8.938	0.0424545	2.44037	11.3268	10.4522		4.99826	5.80758
285	OR5T3-Hs02339060_s1	13.1589	0.0404485	0.0104086	2.92113	8.34443	0.726266	0.0676491	16.8853	0.154329	2.45366	0.0358127	12.0098	0.0404646	7.93389	3.2441	14.3123	4.0365	0.0415572	4.86736	0.153675	7.87735	0.13034	0.0424545	20.4147	0.143485	0.121255		4.62183	6.09605
286	OR5V1-Hs00258301_s1	12.0549	95.0013	154.442	30.3739	136.024	45.1285	87.4587	525.264	0.154329	139.197	68.9903	163.563	47.8302	242.005	28.7829	1073.3	712.296	124.41	170.555	356.111	300.137	27.8052	70.4697	40.0591	30.1633	43.5849		181.737	246.805
287	OR5W2-Hs01940454_s1	9.07197	0.0404485	0.0104086	0.0401875	0.0398946	0.0822966	0.0676491	10.577	0.154329	2.98475	0.0358127	1.79167	2.35489	0.0272366	1.5122	12.1638	10.6622	3.6319	0.0357997	0.153675	1.61609	0.13034	4.1143	1.81266	0.143485	0.121255		2.43755	3.7811
288	OR6A2-Hs04231194_s1	54.2176	68.8689	23.2466	49.6504	85.8736	157.48	217.465	33.399	505.943	52.8732	37.4989	89.5177	186.285	45.7644	248.143	83.506	57.2766	27.7758	39.7821	380.632	78.1912	292.045	35.0404	34.7928	159.837	48.5087		118.985	121.486
289	OR6B1-Hs02339257_s1	334.081	35.281	263.676	68.561	202.59	67.2285	195.229	158.548	570.604	216.277	69.0361	227.245	81.7437	245.207	58.231	193.268	234.561	108.864	64.3578	109.713	228.076	50.7853	21.4677	181.313	25.5011	157.122		160.329	120.032
290	OR6B2-Hs00957193_s1	11.948	3.68905	0.0104086	10.515	13.3359	30.9582	2.63784	6.08529	10.2648	5.63727	11.0425	5.26462	5.50092	34.6593	11.2595	42.012	22.7705	10.6608	1.81575	15.3074	16.4502	25.9328	2.26597	2.92838	0.143485	8.0662		11.9678	11.0001
291	OR6B3-Hs01372895_s1	8.54894	3.78723	5.37244	8.20405	3.30818	21.869	3.48059	3.36059	14.6104	4.34393	2.03182	18.5585	3.09241	1.79116	4.24371	14.381	7.54929	7.83145	4.44139	27.905	7.03011	2.3739	19.3192	0.0328065	0.143485	9.45003		7.96387	7.21117
292	OR6C1-Hs02342174_s1	21.9392	121.082	5.57323	46.7229	30.2062	2.62979	6.24248	46.551	0.154329	125.523	46.9573	27.4392	20.2868	224.346	3.79707	213.453	15.6116	49.4655	26.786	8.063	33.4832	8.85691	21.8594	5.80628	3.56729	8.15574		43.2523	60.7087
293	OR6C2-Hs02341416_s1	25.1842	9.2093	32.4713	33.9269	48.236	60.6499	122.317	113.871	141.673	37.8211	12.5202	109.133	21.8982	290.925	36.5702	181.412	31.6011	16.1608	15.6812	82.5882	76.2357	42.4511	19.3679	107.348	15.733	23.9256		65.7273	65.1544
294	OR6C3-Hs01930172_s1	3.90339	4.95285	1.41181	6.05329	4.78202	0.0822966	4.83099	3.60386	0.154329	38.4986	23.1032	7.41455	0.0404646	89.7843	2.90964	40.5967	4.30175	16.1377	2.82906	0.153675	5.57455	0.13034	0.0424545	1.26863	4.49505	0.121255		10.276	19.5148
295	OR6C4-Hs01675503_s1	41.0202	136.154	961.495	46.629	120.887	0.0822966	27.5323	108.917	0.154329	191.339	82.3144	184.574	60.4083	708.785	40.5057	278.094	129.625	46.4736	78.3245	120.131	78.0792	6.73472	11.4008	155.08	10.5685	32.7945		140.696	218.441
296	OR6C6-Hs02340374_s1	7.8923	3.61963	1.58474	0.752234	3.7243	3.33913	0.0676491	11.6773	0.154329	9.45804	0.0358127	0.0403164	3.91553	19.7309	0.0558434	8.13165	1.31518	1.19283	10.596	13.4803	12.0784	9.11329	0.0424545	0.978811	0.143485	0.121255		4.74006	5.45163
297	OR6C65-Hs02340466_s1	2.6344	0.0404485	0.0104086	0.0401875	0.375318	0.708739	0.786004	0.0133739	0.154329	0.0372006	0.0358127	1.35452	0.0404646	0.0272366	0.71349	1.63882	0.485494	0.0415572	0.0357997	0.153675	0.0413854	0.13034	0.0424545	0.0328065	0.143485	0.121255		0.378423	0.627976
298	OR6C68-Hs00999625_s1	0.0590437	2.88334	0.943538	0.0401875	7.32986	0.0822966	4.01511	5.99616	0.154329	0.0372006	3.57949	0.0403164	0.0404646	14.534	0.0558434	7.43651	0.0204584	2.25673	0.0357997	0.153675	25.1543	0.13034	0.0424545	0.0328065	0.143485	0.121255		2.89688	5.70657
299	OR6C70-Hs01675561_s1	5.5411	10.6596	2.63547	9.54464	4.87426	25.828	24.7922	34.3402	6.81106	14.0492	0.500286	30.9258	25.3784	26.6432	7.31853	134.769	19.0815	7.60109	2.09197	2.73716	1.65824	4.5079	1.42523	11.6264	20.6328	12.9844		17.2676	26.0258
300	OR6C74-Hs02340349_s1	15.8444	1.07656	0.0104086	0.928966	5.19776	0.590428	4.54013	15.5095	0.154329	4.58748	1.16853	11.2019	0.0404646	1.94595	0.0558434	14.3105	0.831991	3.62592	1.68492	0.153675	1.54682	0.908886	1.40468	4.52155	0.143485	2.56194		3.63642	4.91202
301	OR6C75-Hs02340385_s1	29.9788	22.3677	3.46034	0.404962	124.065	0.0822966	3.38126	41.3796	0.154329	14.5942	15.3631	59.3362	8.21983	96.7848	0.0558434	245.038	24.9884	7.87909	32.3318	17.5357	140.988	0.13034	5.81137	3.41728	11.2568	0.121255		34.9664	57.3675
302	OR6C76-Hs02339155_s1	44.737	7.53379	4.18164	8.50354	14.2058	55.0921	35.9348	38.9171	0.154329	15.3981	12.86	45.9442	12.6905	23.7829	11.7984	187.356	19.7504	0.0415572	6.72212	33.4531	13.6468	9.7465	0.0424545	25.8727	0.143485	27.8751		25.2456	36.5424
303	OR6F1-Hs01054972_s1	175.081	96.2821	60.2599	41.7551	54.822	223.113	142.827	155.782	429.224	104.332	97.9458	108.133	69.8826	133.118	96.3369	242.502	94.5984	68.9377	109.599	107.415	33.8753	231.035	94.1861	96.1781	116.99	307.997		134.316	89.2716
304	OR6K2-Hs01944099_s1	3.12585	0.0404485	2.56439	1.66982	2.87242	0.0822966	0.0676491	4.53603	0.154329	0.0372006	0.0358127	2.84872	0.862755	0.757017	0.0558434	9.42079	0.0204584	1.24055	0.0357997	0.153675	0.785629	0.13034	0.0424545	4.02027	0.143485	11.0928		1.79988	2.85232
305	OR6K3-Hs00921604_s1	24.063	4.00594	2.58873	3.78578	6.37854	3.24567	5.73254	50.4716	0.154329	5.91909	10.3697	10.3038	23.9527	8.78747	11.0789	29.2539	16.5622	17.491	4.0338	20.8915	2.41187	12.81	0.0424545	27.5732	12.0953	11.1117		12.5044	11.4776
306	OR6K6-Hs03044088_s1	5.66043	4.07417	0.533706	1.44716	4.65389	0.0822966	0.0676491	13.1272	0.154329	2.8925	5.10845	6.12412	3.43011	8.85827	0.0558434	24.8628	8.66354	0.0415572	1.71808	0.153675	21.3821	0.13034	4.29561	17.4662	0.143485	2.5597		5.29566	6.81643
307	OR6K6-Hs02339166_s1	2.69174	2.78506	1.5085	6.05371	0.0398946	0.0822966	3.66831	16.9715	0.154329	2.01833	7.21901	4.71332	1.85502	0.0272366	0.475981	1.59206	12.0331	1.61003	1.90583	6.44352	9.50406	0.13034	0.0424545	11.1505	0.143485	11.7816		4.10005	4.68627
308	OR6M1-Hs02339286_s1	0.0590437	1.96419	1.64049	2.10656	2.24549	13.0702	5.03629	3.51355	10.6031	3.11689	6.39549	4.99107	8.46383	0.0272366	5.09913	3.64659	5.99151	0.0415572	0.0357997	0.153675	2.15205	9.40607	1.07982	0.0328065	0.143485	6.92718		3.76704	3.64807
309	OR6N1-Hs01028485_s1	102.129	29.9121	60.3534	27.7528	22.2971	15.569	40.6888	122.382	12.6849	199.824	54.6764	258.028	63.7884	78.3242	120.688	289.316	211.947	23.0261	71.445	143.159	74.5029	38.6579	28.9612	117.467	11.4844	20.796		86.1485	77.8662
310	OR6N2-Hs01595334_s1	40.167	15.2373	61.4086	46.0713	43.6782	0.0822966	12.9914	98.176	0.154329	25.7193	41.7613	38.7176	31.6266	51.4707	13.1072	141.397	49.144	29.7656	36.3171	29.2254	18.3734	0.13034	0.0424545	52.5162	0.143485	44.792		35.4698	31.647
311	OR6P1-Hs03988346_s1	40.0044	46.5699	31.7701	11.9224	16.9564	0.0822966	0.0676491	17.9795	0.154329	31.7542	5.94618	20.1103	0.0404646	295.844	0.0558434	79.0193	13.0249	4.993	13.3492	0.153675	69.4326	0.13034	6.20982	41.0017	0.143485	0.121255		28.7245	58.7224
312	OR6Q1-Hs01589256_s1	9.74364	30.9324	5.60384	18.1588	9.75276	18.4124	112.163	5.05242	73.8513	10.8472	1.75527	27.0227	7.37755	0	42.5693	13.8219	123.854	10.7995	8.84367	25.8655	7.51123	0.13034	18.9254	6.32873	23.6486	0.121255		23.5805	31.9852
313	OR6S1-Hs03043696_s1	0.0590437	0.0404485	1.16264	0.0401875	0.0398946	0.0822966	25.6734	2.08847	27.7898	6.25169	0.0358127	0.0403164	12.9131	2.80342	0.0558434	0.0449875	2.03617	6.55928	5.7551	0.153675	0.0413854	16.8181	0.0424545	0.0328065	29.0961	0.121255		5.37607	9.18507
314	OR6T1-Hs01943730_s1	17.6594	7.533	8.68407	8.20688	58.7759	31.4374	15.608	28.4784	0.154329	12.652	9.45228	51.4451	25.1633	63.8729	0.0558434	70.5201	17.4307	11.5141	23.8085	14.4814	24.1747	0.13034	25.0583	23.5584	11.4524	26.0807		22.5919	19.0918
315	OR6V1-Hs03044970_s1	4.26737	8.84466	1.90605	15.984	17.406	44.0413	86.2442	6.85794	149.011	18.0339	20.1796	18.9227	14.7029	5.9103	28.2751	7.94002	8.22001	24.1743	12.9709	42.0239	15.941	53.1411	14.2634	13.6079	42.9245	36.5928		27.3995	31.1172
316	OR6V1-Hs01073030_s1	7.97577	21.2215	14.6591	17.1066	19.141	71.7284	38.6416	10.3293	198.983	14.5435	28.9206	23.025	45.4098	18.6953	81.846	11.5142	9.11086	15.2408	5.87971	109.834	10.4137	77.5654	44.8703	37.4948	63.6599	63.7131		40.8278	42.5571
317	OR6X1-Hs02339167_s1	1.50408	6.39265	1.09556	2.6146	1.45055	8.85651	3.66657	1.65166	28.545	0.0372006	3.35736	5.80793	1.95826	1.43268	6.6628	0.0449875	6.82608	3.44252	1.33049	5.27902	1.64567	0.13034	5.81544	1.25529	10.9899	2.19199		4.38404	5.69229
318	OR6Y1-Hs02339184_s1	36.3727	26.0896	8.45784	30.1584	50.0978	7.50934	0.0676491	17.401	16.6543	71.5193	10.3546	37.4738	2.98039	157.528	8.48462	98.7501	32.6405	8.21387	23.0677	63.5156	87.2919	0.13034	3.26603	19.111	4.37814	12.0247		32.0592	37.1706
319	OR7A10-Hs01674520_s1	11.1232	3.7218	2.23704	2.04028	5.95628	2.88103	1.65071	34.2625	0.154329	5.54536	9.51966	3.88843	2.90471	42.901	1.17321	19.4584	0.499138	4.4816	7.72805	5.73381	4.27579	0.13034	4.6932	29.1839	0.143485	0.121255		7.93879	11.1337
320	OR7A17-Hs00363967_s1	96.7719	54.5166	267.792	41.5909	139.505	33.7016	28.1555	274.285	41.0173	70.0478	84.4433	44.8541	14.1388	130.104	7.71083	202.279	165.239	38.2181	108.742	51.4427	189.692	9.97983	90.9345	44.7214	8.77856	13.0083		86.6027	77.7354
321	OR7A5-Hs00758531_s1	65.3983	17.0881	45.5297	60.2434	62.2191	228.525	42.4941	157.466	104.121	91.6811	121.493	106.698	83.4995	42.2277	141.128	109.44	86.3307	13.1562	77.2967	102.178	100.563	108.368	181.787	380.06	130.456	70.312		104.991	74.2325
322	OR7C1-Hs01651292_s1	350.46	448.463	825.036	1040.2	867.092	695.509	372.687	3115.73	238.526	602.547	667.772	1707.72	795.682	983.803	525.364	3566.46	986.3	574.894	678.21	957.367	2120.1	859.886	726.313	2567.83	1552.22	992.631		1108.42	849.341
323	OR7C2-Hs00247330_s1	4.51652	1.41786	0.0104086	0.0401875	0.0398946	0.0822966	2.46568	11.3785	0.154329	5.36184	0.0358127	6.50398	0.0404646	15.0461	8.50659	13.6687	8.8306	2.74326	1.42083	0.153675	0.0413854	0.13034	1.78646	3.51936	0.143485	0.121255		3.39076	4.55577
324	OR7D2-Hs01089409_s1	95.0175	69.3865	28.3915	36.2819	0.0398946	595.318	62.9651	110.087	81.9938	27.7458	41.4501	67.8925	89.2351	30.8217	24.5752	105.35	15.2813	42.9718	25.9983	0.153675	0.0413854	49.8651	10.8551	46.9907	49.039	70.8805		68.4088	112.109
325	OR7D4-Hs02339188_s1	20.3478	36.9583	31.2463	41.8226	94.322	2.28771	44.8899	201.872	0.154329	33.0355	10.8183	36.7814	25.4546	129.036	52.8772	478.101	67.4134	74.2501	190.878	94.1333	48.7699	5.74871	32.5019	124.404	17.5976	40.9489		74.4865	97.8652
326	OR7E24-Hs03037708_s1	154.996	11.4121	249.337	76.7042	58.0977	14.9378	25.5006	262.06	16.9936	130.11	414.789	69.6007	23.9256	271.557	21.9242	227.425	43.476	11.701	116.594	35.1531	261.584	0.13034	30.7546	620.704	14.0973	93.2938		125.264	149.425
327	OR7G1-Hs02380047_s1	3.78375	0.0404485	0.0104086	5.30573	6.37568	4.25049	4.02718	5.80604	14.9669	2.45537	0.0358127	2.45118	0.0404646	5.00978	0.0558434	33.063	3.9436	2.17678	2.4618	17.7447	0.0413854	3.10541	0.538335	12.1747	0.143485	0.121255		5.00498	7.35811
328	OR7G2-Hs01597165_s1	5.79178	0.0404485	8.2724	12.7013	14.9093	6.18161	53.0227	36.9098	0.154329	15.8775	12.1178	24.1304	0.659006	310.258	15.7914	27.5929	7.89675	14.6422	16.1548	40.6414	64.8054	21.6971	3.62243	10.2971	0.143485	0.121255		27.8628	59.9147
329	OR8A1-Hs02339204_s1	9.49162	37.8156	19.0224	16.4029	4.67299	0.0822966	1.28864	40.527	0.154329	0.0372006	11.4438	0.0403164	14.6588	40.1151	0.0558434	29.8467	36.5315	16.5799	13.87	68.7109	3.2034	0.13034	17.4064	6.56188	0.143485	16.9867		15.6069	17.318
330	OR8B12-Hs00917778_s1	30.8666	17.9252	12.2978	2.89313	21.8932	11.1526	25.817	20.4866	0.154329	22.7669	15.0352	18.8847	4.92186	28.3982	6.53554	37.6972	18.1183	4.75164	4.16976	6.92598	13.1607	0.13034	2.89243	11.0203	37.9473	34.5642		15.8233	11.5986
331	OR8B3;OR8B2-Hs03406100_gH	26.1031	52.2509	22.7761	46.6313	9.59916	45.0213	1.25893	90.9326	0.154329	29.4674	10.9177	30.1262	3.86347	25.0413	8.91409	51.3435	239.652	49.7661	24.4326	119.555	25.7292	0.13034	8.94545	20.1676	18.9876	12.3902		37.4676	49.6831
332	OR8B4-Hs02339212_s1	4.01532	14.0962	2.63354	0.0401875	5.38351	0.0822966	0.0676491	6.14958	0.154329	0.0372006	0.0358127	0.0403164	3.3281	8.25714	2.22848	6.05125	6.75369	0.0415572	5.1102	24.3026	12.7185	0.13034	0.0424545	5.50229	33.7162	15.636		6.02133	8.25211
333	OR8B8-Hs00602879_s1	45.0222	30.5346	32.3872	30.9615	15.8362	9.09174	29.8076	78.7825	12.3374	27.015	10.0105	32.5539	51.5016	121.472	32.6434	92.2766	14.811	10.3398	13.9334	64.4804	32.9705	24.1313	19.0693	99.3385	8.50947	16.0573		36.7644	30.4587
334	OR8D1-Hs01028128_s1	565.473	597.421	228.919	297.812	360.039	71.2586	301.612	1105.56	0.154329	576.048	172.91	478.126	182.635	1817	440.156	2611.77	1067.08	593.191	486.819	763.881	422.643	104.826	416.832	624.302	94.6888	139.63		558.492	572.323
335	OR8D2-Hs00893319_s1	10.7339	24.2477	0.0104086	1.82913	1.94253	11.6253	0.0676491	0.460657	0.154329	0.0372006	0.0358127	3.40908	0.0404646	0.0272366	0.0558434	3.80631	2.07966	0.0415572	0.0357997	17.8186	6.85561	0.13034	0.0424545	0.0328065	39.5558	0.121255		4.81528	9.38606
336	OR8D4-Hs01089319_s1	19.2424	12.3711	7.9641	7.67193	32.4872	25.2981	22.8329	47.2897	21.8073	13.6131	5.10696	14.7946	18.2214	41.4134	10.2918	7.05026	12.4726	9.29877	42.0894	35.261	19.3033	24.389	3.03363	18.1616	0.143485	22.2784		18.9957	12.4663
337	OR8G1-Hs01112403_s1	680.191	373.194	99.0925	57.8654	69.7914	0.0822966	8.74667	25.0133	6.16025	16.7743	154.347	70.8691	0.0404646	232.993	18.1881	52.7607	459.605	110.502	60.9709	0.153675	44.1823	10.0142	2.77499	142.076	36.1658	64.3155		107.572	162.632
338	OR8G2-Hs02339372_s1	14.9118	0.0404485	1.83684	3.86613	9.43084	8.7065	1.07054	27.6196	0.154329	0.0372006	1.61752	6.02392	4.06088	15.7711	4.47337	17.8936	8.22913	16.0501	0.0357997	0.153675	0.0413854	0.13034	29.3313	0.0328065	0.143485	9.89753		6.98308	8.55472
339	OR8G5-Hs00942596_s1	126.039	17.8022	6.13922	34.1961	51.7814	24.4207	8.97765	178.313	34.3534	18.0771	11.5641	67.7464	109.566	39.8834	32.7234	76.4546	32.3807	36.4716	4.54236	90.4613	32.2267	34.3937	3.03904	30.3967	80.593	51.3048		47.4557	41.7693
340	OR8H1-Hs01943789_s1	13.1092	16.8437	12.6411	0.986495	22.8076	15.0631	6.27719	38.8152	0.154329	21.7147	18.7198	47.457	14.1447	61.7724	9.05485	57.8691	63.1429	14.6835	28.7286	17.6649	10.5945	0.13034	4.41809	28.8649	18.8877	16.5261		21.5797	18.174
341	OR8H2-Hs01022991_s1	4.77103	24.2684	9.69785	2.70564	8.95648	4.77201	6.54437	17.9083	0.976992	30.9209	6.14532	10.7717	2.81895	71.031	3.44169	77.3445	46.7345	27.5392	11.612	10.8671	28.052	0.13034	6.92244	38.3263	3.46713	6.19024		17.8045	20.6353
342	OR8H3-Hs02339221_g1	1.38528	2.30553	0.321946	0.0401875	0.0398946	4.65818	2.06093	1.54495	0.154329	1.50224	0.0358127	3.49459	0.0404646	12.5843	0.0558434	11.7421	1.88055	0.0415572	3.63109	6.29273	2.67958	0.13034	0.587789	2.84452	0.143485	0.121255		2.31998	3.33746
343	OR8I2-Hs02340729_s1	0.0590437	1.33797	0.0104086	0.0401875	1.62265	0.0822966	0.0676491	1.11771	0.154329	2.44845	1.44091	0.0403164	0.0404646	0.0272366	0.0558434	0.0449875	1.77669	0.0415572	0.0357997	0.153675	0.0413854	7.31434	0.0424545	0.0328065	0.143485	3.80185		0.845173	1.62951
344	OR8J1-Hs00990815_s1	26.6981	0.0404485	4.8601	0.0401875	5.8143	7.04873	6.0155	31.0058	0.154329	4.76411	11.6767	2.62169	3.5149	15.3249	2.51729	8.2063	11.3047	7.74154	3.98201	0.153675	5.3234	0.13034	0.0424545	45.0378	0.143485	12.5107		8.33359	10.7991
345	OR8J3-Hs00996879_s1	112.332	43.3577	14.296	25.0792	78.7457	7.38843	17.3711	100.797	2.83347	155.482	75.7626	116.462	43.2786	82.4434	154.641	341.913	249.081	66.3017	47.2046	43.614	29.3451	5.41679	29.2584	148.626	6.36878	35.8336		78.2012	80.4364
346	OR8K1-Hs02340717_s1	12.6449	5.67651	0.0104086	13.5078	0.0398946	0.0822966	0.0676491	38.1643	0.154329	0.0372006	0.0358127	0.0403164	25.326	0.0272366	10.7216	30.9246	12.331	15.458	8.77513	0.153675	0.0413854	0.13034	0.0424545	74.6507	0.143485	0.121255		9.58878	16.9636
347	OR8K3-Hs01943810_s1	270.007	25.8098	23.3053	4.51207	95.9442	33.9988	8.01026	293.936	11.9094	101.585	134.101	100.767	5.5334	194.075	8.15019	64.7955	48.2346	4.64766	52.3375	4.14427	117.43	18.1772	0.0424545	59.8519	0.143485	41.1662		66.2544	80.4703
348	OR8K5-Hs01940781_s1	9.00656	1.83699	0.0104086	5.02238	0.0398946	5.80921	0.0676491	17.9103	0.154329	3.42125	0.0358127	8.01164	5.325	2.85094	3.40929	12.666	5.63498	2.22998	2.28029	0.153675	0.0413854	2.21814	0.0424545	6.38513	5.68056	0.121255		3.86021	4.38723
349	N/A-Hs04231215_s1	13.2177	3803.63	86.3665	5.53708	0.0398946	0.0822966	6.79736	39.6183	0.154329	30.8173	0.0358127	19.6644	0.0404646	7.21979	0.0558434	22.9342	4.31855	0.0415572	0.0357997	0.153675	0.0413854	0.13034	0.0424545	85.9538	0.143485	32.5264		159.985	743.553
350	OR8S1-Hs02342198_m1	0.0590437	0.0404485	0.0104086	0.0401875	0.0398946	0.0822966	0.0676491	0.0133739	0.154329	0.0372006	1.22252	0.0403164	0.0404646	0.0272366	0.0558434	0.0449875	0.0204584	0.0415572	0.0357997	0.153675	0.0413854	0.13034	0.0424545	0.0328065	0.143485	0.121255		0.105362	0.231874
351	OR8U1;OR8U9-Hs02342207_s1	37.1795	14.2505	1.43124	28.0312	11.7182	0.0822966	3.27667	24.5781	0.154329	13.9629	6.76018	11.9903	29.9067	15.2043	31.8025	69.5899	96.4789	18.0941	9.45605	56.8933	0.0413854	0.13034	13.3842	322.358	7.74515	0.121255		31.7162	63.7028
352	OR9A2-Hs01010356_s1	51.0575	197.803	550.934	278.142	239.739	1255.81	387.7	61.3546	6047.49	184.491	197.777	345.622	681.068	200.614	1343.1	127.753	118.871	49.7912	155.531	248.31	118.455	703.52	629.54	279.185	1033.34	351.568		609.176	1164.97
353	OR9A4-Hs01939588_s1	7.83406	18.5882	66.3232	65.543	13.0411	43.1623	18.3934	103.288	62.6486	32.4031	330.469	54.6221	22.804	72.8415	57.3793	25.7136	56.1796	25.3361	46.4287	43.5017	122.423	37.3955	75.3371	38.7558	93.83	47.7583		60.8462	61.7494
354	OR9G4-Hs01128277_s1	3180.11	592.165	198.015	599.897	214.505	717.518	204.649	1316.36	31.7378	500.259	298.725	758.093	384.173	1778.1	1607.79	805.188	417.641	135.594	372.596	165.855	393.382	95.4298	5292.2	3868.02	144.681	511.542		945.547	1283.51
355	OR9G9-Hs03025877_gH	21.2443	6.41733	7.6151	4.52322	3.70275	33.1443	0.0676491	20.0388	0.154329	13.8718	1.00122	13.8488	8.43623	12.8496	7.04401	58.234	34.4509	28.3864	4.32598	0.153675	4.7119	0.13034	2.77043	17.7936	17.4611	11.5364		12.8428	13.6449
356	OR9I1-Hs01943822_s1	201.958	120.149	108.008	70.8519	108.192	303.693	100.599	182.126	365.066	69.8156	123.944	167.953	327.398	1022.76	204.613	107.292	269.656	63.5433	107.157	169.376	66.092	133.465	94.6365	236.154	0.143485	135.415		186.925	191.954
357	N/A-Hs04231214_s1	45.1896	95.6505	12.9104	62.9126	25.8382	584.995	151.668	33.7844	425.578	20.4224	15.2315	47.2412	205.97	125.735	517.162	34.708	380.104	51.4696	0.0357997	41.2683	27.2136	79.1475	141.29	19.682	8.23554	22.2026		122.14	165.18
358	OR9K2-Hs01943929_s1	35.9278	29.162	24.4891	49.6651	45.0111	7.82977	20.5729	81.5735	44.2428	56.8597	12.7156	70.3143	49.186	77.4365	34.1073	92.0558	65.7626	54.9285	33.9416	49.9233	27.1929	0.13034	11.0474	22.1398	27.0079	71.5948		42.1084	24.3425
359	OR9Q1-Hs01943832_s1	11.7626	22.9908	0.731128	5.57492	6.73686	30.9779	56.2196	2.43816	236.256	2.93144	1.59488	22.5201	12.6515	2.43586	7.72095	16.17	356.694	4.50425	0.410922	10.7665	7.26829	20.0581	7.14955	8.78951	14.7876	13.5233		33.9871	80.0029
360	OR9Q2-Hs01944120_s1	54.0411	54.4618	12.2881	36.1582	52.4118	58.5514	90.4175	84.4341	27.8956	8.83698	8.17575	11.1721	57.9374	10.3817	37.929	161.815	172.264	54.4562	50.5486	41.6806	14.3906	26.7983	27.4563	23.6952	41.8542	38.7766		48.4164	41.2021
367	RIC8B-Hs00216798_m1	36.4093	106.829	69.6535	108.785	77.1204	267.781	163.054	52.1702	775.693	66.5912	89.3518	82.2569	170.857	81.1982	129.99	51.1506	76.8776	157.933	79.4073	116.344	64.1416	201.4	79.818	135.341	602.114	149.493		153.529	167.889
368	GNAL-Hs00181836_m1	8347.78	11385.3	9089.56	15090.2	7494.29	7542.43	12090.4	6787.38	11786.4	6564.86	6642.43	8791.54	13375.4	10859.8	5057.21	11036.8	7354.91	9058.4	9266.11	14910.4	8094.87	10728	7774.37	5966.45	9057.37	11350.9		9442.44	2655.62
369	RTP1-Hs00752380_s1	514.489	191.936	703.255	109.026	220.849	143.328	57.281	735.104	34.9913	205.075	201.608	316.959	199.951	627.141	128.763	528.582	259.491	321.061	364.589	274.033	294.161	22.0082	86.2159	306.037	42.6955	191.763		272.323	201.157
370	CNGA2-Hs01377537_m1	620.424	570.299	1206.29	327.065	845.963	73.629	266.865	1857.54	28.7642	1000.79	711.37	1060.19	141.49	1683.8	383.814	1416.75	1000.66	893.743	767.214	532.073	970.529	127.094	431.824	1077.84	157.773	192.505		705.627	500.064
371	ADCY3-Hs00269618_m1	21399.5	22558.5	13731.4	15886.2	18291.5	30451.4	22201.1	12606.9	94065.1	17290.3	19526.1	16315.2	22445.6	9487.68	33144	13616.3	18673.9	24716	19195.2	10545.1	10290.4	36604.5	28016.7	11433.6	44192.4	22938.7		23447.1	16709.1
372	OBP2B;OBP2A-Hs00274352_m1	31.878	22.0363	8.97382	71.1695	33.508	101.968	98.9219	10.8573	76.4595	42.6619	39.8193	16.6927	45.6058	7.49131	61.4617	11.497	24.1392	6.52289	16.7522	24.8133	43.3879	299.171	102.25	21.7312	40.766	46.0592		50.2537	58.5163
375	MRPL19-Hs00608519_m1	8881.11	7200.66	5903.1	11117.9	5816.79	31811.8	10997.1	3801.13	73208.9	9405.12	8356.51	9775.26	12274.2	4107.53	0.0558434	6342.96	7202.32	11070	10551.3	16812.2	9443.51	25479.5	13410	10476.6	39272.7	15292.6		14154.3	14771.9
376	CASC3-Hs00201226_m1	33593.9	20176.6	11619.9	45257.9	25080	96387.2	49734.8	13656.7	172364	32648.2	27743.2	26913.9	46756.7	14335.7	51434.1	27520.9	32428.8	31827.6	28259	53806.9	23684.3	80027	70597	41078.8	90404.2	57003.2		46320.8	34289.1
377	POLR2A-Hs00172187_m1	21835	9986.09	7485.46	18489.8	9915.62	36038.3	19859.3	5681.53	67956.4	11023.5	15810.7	13633.9	21888.4	6124.2	21706.2	8478.65	10756.1	14210.1	13680	11225.5	9001.6	34657.8	17870.2	11588.3	49369	24211.8		18941.7	14275.7
378	CDKN1B-Hs00153277_m1	39499.6	34492.6	18543.8	47115.4	30251.1	133145	48039.1	19336.8	207294	39237.1	34034.8	43173.4	67581.7	40479.7	73792.3	23598.6	40120.2	66637.3	41622.8	59466.5	40259.8	117880	49351.4	52228	224287	66202.3		63756.5	51914.4
379	TBP-Hs99999910_m1	4529.57	2321.49	574.871	3763.42	1704	7438.71	5372.54	805.763	12388.6	1572.43	1323.95	3327.45	6219.07	951.497	3113.62	2062.42	3618.02	3598.36	3108.1	7773.95	1821.17	5460.74	6681.35	2470.64	7581.11	5061.03		4024.76	2774.1
380	RPL30-Hs00265497_m1	7256.01	3180.36	3129.45	8822.43	6039.39	29000.3	5040.83	3922.43	31786.1	8959.03	9292.91	6503.29	11641.8	5936.23	8711.95	4734.44	9429.6	10147.6	7486.52	3982.81	6663.38	20522.2	14424.2	7089.67	26350.8	12755.5		10492.7	7846.75
381	PSMC4-Hs00197826_m1	22684.5	11582.4	9127.36	13738.4	10837.1	36558.3	21057.4	6407.82	73349.8	13582.8	15357.2	16501.7	23184.3	9140.3	62476.9	9608.11	16224.4	15691.9	11432	17980.2	14543.4	31779	27968	15196.1	37750	22079.1		21763	15931.1
382	YWHAZ-Hs00237047_m1	8691.83	4156.46	6556.37	20504.4	4882.05	21497.8	11156	3086.21	73267.2	9576.56	11647.5	8695.74	10077.9	8011.46	32382.6	6729.24	6912.28	7188.3	9846.69	13376	14106.8	16552.1	15590.5	10383	20720	31197.5		14876.6	14077.7
383	UBC-Hs00824723_m1	541740	165815	233365	294575	270681	557963	448199	245704	1.65766e+06	424462	208606	280201	556428	255695	461569	147765	344646	478079	396899	506353	230380	1.14813e+06	441789	204104	1.41351e+06	343829		471467	372787
384	PPIA-Hs99999904_m1	231032	162924	81474.6	95606.1	160116	304331	368983	89800.8	1.00093e+06	179588	151022	174140	246573	95572.4	327540	144045	93212.2	180297	181925	159352	144213	493747	222068	183505	530172	231452		239755	192951
NAP
