# Supplementary material for: Profiling of Olfactory Receptor Gene Expression in Whole Human Olfactory Mucosa
Source: PLoS One. 2014 May 6;9(5):e96333. doi: 10.1371/journal.pone.0096333 (PMC4011832; doi:10.1371/journal.pone.0096333)
Supplement: Table S4 — Ratio between normalized relative quantities obtained for WHOM and for inferior turbinate and the average copies number for all OR genes and reference genes. (XLSX) [file pone.0096333.s005.xlsx]

## Sheet: Ratio 
Ratio between normalized relative quantities obtained for WHOM and for inferior turbinate and the average copies number for all OR genes and reference genes
Well	Detector Name	Ratio WHOM/IT	Copies number estimated in WHOM samples
1	OR10A3-Hs00939787_s1	0.754106	46.5855
2	OR10A4-Hs01651510_s1	1.65944	167.617
3	OR10A5-Hs04231221_s1	0.771381	122.243
4	OR10A6-Hs01943048_s1	61.8739	286.408
5	OR10A7-Hs02339256_s1	0.734083	0.712546
6	OR10AD1-Hs01000430_s1	1.7672	221.228
7	OR10AG1-Hs02340356_s1	11.171	4.83545
8	OR10C1-Hs00273849_s1	8.92179	4.05838
9	N/A-Hs04231196_s1	3.55621	2.34735
10	N/A-Hs04231200_s1	0.0658074	3.74222
13	OR10G2-Hs01593740_s1	21.4145	6.42733
14	OR10G3-Hs01593747_s1	34.9237	487.352
15	OR10G4-Hs01943057_g1	111.455	28.5169
16	N/A-Hs04231198_s1	22.9933	8.13453
17	OR10G7-Hs01943065_g1	51.8178	13.4169
18	OR10G8-Hs01943069_g1	0.127388	2.68887
19	OR10G9-Hs01940426_s1	3.18424	1.84503
20	OR10H1-Hs00273845_s1	520.105	107.298
21	OR10H2-Hs00360212_s1	0.247037	6.41439
22	OR10H3-Hs00601616_s1	7.14295	5.58049
23	OR10H4-Hs01589465_s1	0.342156	21.7457
24	OR10H5-Hs02338899_s1	569.73	197.648
25	OR10J1-Hs00273418_s1	19.0045	3.99572
26	OR10J3-Hs01943092_s1	1.08847	0.78718
27	OR10J5-Hs02338915_s1	41.6914	9.5695
28	OR10K1-Hs01089437_s1	178.331	36.5487
29	OR10K2-Hs02341973_s1	302.098	94.8233
30	OR10P1-Hs01675517_s1	0.456088	11.9831
31	OR10Q1-Hs02341956_s1	1.26171	57.1964
32	OR10R2-Hs01888631_s1	16.0094	5.00056
33	OR10S1-Hs02341971_s1	62.9677	14.04
34	OR10T2-Hs02338920_s1	9.03665	4.28786
37	OR10V1-Hs02340201_s1	17.6707	4.31137
38	OR10W1-Hs01398519_s1	1.54054	74.783
39	OR10X1-Hs00935608_s1	2.97678	2.05223
40	OR10Z1-Hs02341983_s1	153.711	29.4597
41	OR11A1-Hs00273816_s1	1583.58	323.954
42	OR11G2-Hs02340403_s1	65.3584	45.9044
43	OR11H1;OR11H2;OR11H12-Hs03406084_gH	3.03726	54.0629
44	OR11H4-Hs01943152_s1	2.79306	63.8547
45	OR11H6-Hs02341998_s1	0.5597	14.7239
46	N/A-Hs04231201_s1	1.12841	141.736
47	OR11L1-Hs00936175_s1	1.38383	55.7713
48	OR12D2-Hs00273815_s1	129.032	36.8126
49	OR12D3-Hs00258471_s1	7.76596	3.77511
50	OR13A1-Hs01102141_s1	2.88862	126.945
51	OR13C2-Hs01587074_sH	2.32755	21.0019
52	OR13C3-Hs02338626_s1	31.5357	6.3985
53	OR13C4-Hs01075197_s1	19.2973	4.15958
54	OR13C5-Hs02338927_s1	0.413327	7.19869
55	OR13C8-Hs01104244_s1	12.2486	4.70891
56	OR13C9-Hs01875961_s1	1.74258	16.6211
57	OR13D1-Hs02338929_s1	1.7994	25.8552
58	OR13F1-Hs02338937_s1	6.41096	2.58138
59	OR13G1-Hs00999699_s1	1.12091	311.886
60	OR13H1-Hs02338953_s1	0.0337153	1.59106
61	OR13J1-Hs00913916_s1	3.38834	83.6055
62	OR14A16-Hs04231208_s1	0.656136	49.7609
63	N/A-Hs01039544_s1	0.394454	121.718
64	OR14C36-Hs01088105_s1	23.6615	6.57497
65	OR14I1-Hs04231213_s1	0.581473	11.1493
66	OR14J1-Hs01589184_s1	101.862	24.6163
67	OR1A1-Hs00274332_s1	25.5126	7.3443
68	OR1A2-Hs00360084_s1	0.0119586	0.621095
69	OR1B1-Hs02338844_s1	2.7232	134.855
70	OR1C1-Hs01584719_s1	0.961977	76.5526
71	OR1D2-Hs00358011_s1	6.84117	146.034
72	N/A-Hs03037845_g1	0.288008	19.5706
73	OR1E1;OR1E2-Hs00243401_s1	45.6485	17.9723
74	OR1E2-Hs01059088_s1	12.0553	5.26805
75	OR1F1-Hs00273441_s1	1.95667	0.814777
76	OR1G1-Hs00243418_s1	0.102784	14.422
77	OR1I1-Hs02342095_s1	73.4528	16.4151
78	OR1J1-Hs02338853_s1	6.80836	49.4064
79	OR1J2-Hs00979082_s1	6.87499	28.3073
80	OR1J4-Hs01593115_s1	169.812	33.467
81	OR1K1-Hs00893507_s1	3.17031	206.075
82	OR1L1-Hs00950222_s1	0.824861	33.7467
83	OR1L3-Hs01073432_s1	0.699271	44.3061
84	OR1L4-Hs01589307_s1	2.53127	148.802
85	OR1L6-Hs03987776_s1	1.86831	164.667
86	OR1M1-Hs01125256_s1	11.7361	138.282
87	OR1N1-Hs02597671_s1	228.859	56.2979
88	OR1N2-Hs02338872_s1	424.795	79.5093
89	OR1Q1-Hs01013981_s1	0.894853	191.799
90	OR1S1-Hs02338874_g1	0.352672	7.0191
91	OR1S2-Hs01943035_s1	3.07776	3.56609
93	OR2A25-Hs01661905_g1	2.9233	102.681
94	OR2A5-Hs01114065_s1	1355.66	232.16
95	OR2AE1-Hs00916579_s1	2.38718	233.994
96	OR2AG1-Hs00999372_s1	1.50875	157.459
97	OR2AG2-Hs02338961_s1	0.564603	142.897
98	OR2AK2-Hs02338964_s1	0.300798	13.4037
99	OR2AT4-Hs02339277_s1	57.205	209.329
100	OR2B11-Hs00988849_s1	3.17079	364.721
101	OR2B3-Hs00937283_s1	2.91401	1.36321
102	OR2C1-Hs00273443_s1	7.35093	78.4623
103	OR2C3-Hs00812303_s1	168.511	42.0799
104	OR2D2-Hs00999189_s1	1.04892	321.654
105	OR2D3-Hs01597124_s1	0.181308	73.243
106	OR2F1-Hs00893506_s1	206.816	64.7526
107	OR2F1;OR2F2-Hs00534717_s1	1.57098	111.48
108	OR2G2-Hs01675489_s1	2.14719	2.64984
109	OR2G3-Hs01675482_s1	17.5768	5.73475
110	OR2G6-Hs01001295_s1	605.409	113.816
111	OR2H1-Hs01894157_s1	12.7781	6.37405
112	OR2H2-Hs00819106_s1	10.6768	4.02613
113	OR2J2-Hs00852484_g1	134.271	37.2514
114	OR2J3-Hs01943871_g1	3.51416	81.6161
115	OR2K2-Hs01015091_s1	2.14217	43.1395
116	N/A-Hs04231204_s1	0.487156	48.4935
117	OR2L13-Hs00380097_m1	1.71906	20.1143
118	OR2L2-Hs04183930_s1	0.152717	19.5939
119	OR2L3-Hs01943207_g1	1.48017	20.2703
120	OR2L8-Hs02338632_g1	1.15129	48.5564
121	OR2M2-Hs01058776_gH	7.25267	66.9199
122	OR2M3-Hs02338988_s1	18.756	89.7307
123	OR2M4-Hs01087444_s1	244.875	52.9661
124	OR2M5-Hs01943223_g1	2.04454	2.51772
125	OR2M7-Hs01069375_g1	2.00836	1.77777
126	OR2S2-Hs00252047_s1	1.13926	199.978
127	OR2T1-Hs01661970_s1	17.4435	8.49909
128	OR2T10-Hs00990909_s1	225.447	53.4828
129	OR2T11-Hs00893246_s1	236.575	60.9881
130	OR2T12-Hs01690572_s1	92.1712	116.695
131	OR2T27-Hs03003847_g1	208.921	49.514
132	OR2T33-Hs01943243_g1	214.922	93.946
133	OR2T33-Hs04230793_gH	42.5941	17.4704
134	OR2T4-Hs01378246_s1	30.0085	13.3823
135	OR2T29;OR2T5-Hs03406047_gH	132.448	29.9183
136	OR2T6-Hs01025100_s1	317.619	101.146
137	OR2T8-Hs04184524_s1	1.28527	51.5563
138	N/A-Hs04231203_s1	14.1464	374.334
139	OR2V2-Hs00950829_s1	11.2809	165.639
140	OR2W1-Hs00258399_s1	0.469744	5.84078
141	OR2W3-Hs02576575_s1	1.30391	255.15
142	OR2Y1-Hs02340050_s1	16.4457	5.36934
143	OR2Z1-Hs01584776_s1	45.13	11.6817
144	OR3A1-Hs00990499_s1	103.383	26.1643
145	OR3A2-Hs01635424_s1	81.5738	21.023
146	OR3A3-Hs00922782_s1	7.44381	1.22144
147	OR3A4-Hs01661539_s1	0.638705	4.29427
148	OR4A15-Hs00913941_s1	0.652433	0.317912
149	OR4A5-Hs01944059_g1	0.0901385	0.739561
150	OR4B1-Hs01672364_s1	9.44659	4.23025
151	OR4C11-Hs00913827_s1	19.8972	9.3534
152	OR4C12-Hs01686818_s1	1.05532	1.05724
153	OR4C13-Hs01597103_g1	0.474509	0.250138
154	OR4C15-Hs02340073_s1	14.3436	7.38924
155	OR4C16-Hs02342052_s1	1.0709	0.799369
156	OR4C3-Hs01597035_g1	1.91585	6.61002
157	OR4C45-Hs03025585_u1	0.582439	0.367918
158	OR4C46-Hs01894192_g1	0.0462029	1.21537
159	OR4C6-Hs01943294_s1	0.28219	3.5685
160	OR4D1-Hs01004392_s1	831.07	182.462
161	OR4D10-Hs02342057_s1	49.2131	10.3344
162	OR4D11-Hs02342067_s1	2.58619	2.63109
163	OR4D2-Hs00962379_s1	86.5942	17.7304
164	OR4D5-Hs01594807_s1	1.80873	11.7578
165	OR4D6-Hs01943315_s1	13.9288	7.91415
166	OR4D9-Hs02342081_s1	758.049	190.642
167	OR4E2-Hs01102077_s1	90.4569	17.0915
168	OR4F15-Hs01098626_s1	1.57018	30.3854
169	OR4F3;OR4F16;OR4F21;OR4F29-Hs03406077_gH	1.31758	361.262
170	OR4F17;OR4F4;OR4F5-Hs03406040_gH	2.05282	20.7758
171	OR4K13-Hs01664959_s1	559.356	158.381
172	OR4K14-Hs01597329_s1	141.614	50.789
173	OR4K15-Hs00931285_s1	2.63431	1.01037
174	OR4K17-Hs00908317_s1	102.242	28.9452
175	OR4K2-Hs02340401_s1	452.382	92.6157
176	OR4K5-Hs02340327_s1	0.123602	6.00321
177	OR4L1-Hs02342104_s1	0.760583	0.453883
178	OR4M2-Hs03406060_s1	0.132209	24.6503
179	OR4N2;OR4N3P-Hs02339015_s1	0.684657	7.48982
180	OR4N4;LOC727924-Hs02597016_gH	2.3976	0.98843
181	OR4N5-Hs01943405_s1	158.404	32.3561
182	OR4P4-Hs02340821_s1	14.4127	8.45195
183	OR4Q3-Hs02341514_g1	188.621	49.8653
184	OR4S1-Hs01015385_s1	2.98393	2.41141
185	OR4S2-Hs02340760_s1	6.13159	4.31133
186	OR4X1-Hs02339017_s1	1.13861	1.09797
187	OR4X2-Hs00974978_s1	5.05863	3.3411
188	OR51A2;OR51A4-Hs03406069_gH	40.4791	11.869
189	OR51A7-Hs00983744_s1	56.8942	10.7989
190	OR51B2-Hs00264165_s1	2.84672	83.6849
191	OR51B4-Hs00264159_s1	1.03019	178.522
192	OR51D1-Hs01010400_s1	12.7579	5.54618
193	OR51E1-Hs00379183_m1	2.86776	169.859
194	OR51E2-Hs04231197_m1	2.90399	16.0692
195	OR51F1-Hs02339078_s1	2.35881	2.10942
196	OR51F2-Hs01058070_s1	41.5719	12.3881
197	OR51G1-Hs01084257_s1	0.216256	6.9579
198	OR51G2-Hs00942334_s1	1.92594	26.0049
199	OR51I1-Hs00901363_s1	2.0213	221.37
200	OR51I2-Hs01673771_s1	2.30702	285.939
201	OR51L1-Hs01593103_s1	113.94	34.7538
202	OR51M1-Hs01671771_s1	3.09053	162.201
203	OR51Q1-Hs01673761_s1	2.30011	103.618
204	OR51S1-Hs02339096_s1	2.5056	1.42872
205	OR51T1-Hs00901353_s1	15.9069	5.05047
206	OR51V1-Hs01073087_s1	20.5079	12.0541
207	OR52A1-Hs01050315_s1	119.78	39.9928
208	OR52A4-Hs01378245_s1	4.75095	2.82336
209	OR52A5-Hs01589516_s1	103.507	56.7563
210	OR52B2-Hs00984565_s1	179.452	33.6912
211	OR52B4-Hs01592715_s1	34.5699	7.94673
212	OR52B6-Hs02339099_s1	1.6917	527.774
213	OR52D1-Hs01673781_s1	1.27652	316.968
214	N/A-Hs04231195_s1	8.592	6.20217
215	OR52E2-Hs00951806_s1	0.1014	2.47126
216	OR52E4-Hs01087940_s1	44.2365	11.2259
217	OR52E6-Hs00901379_sH	49.9068	15.9363
218	OR52E8-Hs01089906_g1	50.377	23.4016
219	OR52H1-Hs01661724_s1	2.55054	533.894
220	OR52I1-Hs00915990_g1	1.82968	496.955
221	OR52I2-Hs01054978_s1	0.816021	56.3243
222	OR52J3-Hs00951803_s1	7.42389	5.89262
223	OR52K1-Hs02339116_s1	2.89005	38.6233
224	OR52K2-Hs01593100_s1	0.38481	7.94981
225	OR52L1-Hs02339119_g1	4.57295	14.1556
226	N/A-Hs04231199_s1	35.749	11.5183
227	OR52N1-Hs00920949_s1	4.96527	610.699
228	OR52N2-Hs01010391_s1	4.98886	33.0906
229	OR52N4-Hs01592737_s1	2.3377	260.645
230	OR52N5-Hs01671748_s1	2.08292	149.941
231	OR52R1-Hs03003961_s1	12.1453	4.16967
232	OR52W1-Hs01378094_s1	4.41971	167.093
233	OR56A1-Hs04176414_s1	196.002	39.4518
234	OR56A3-Hs01069352_s1	63.4605	13.8101
235	OR56A4-Hs02339141_s1	172.431	36.5016
236	OR56A5-Hs01015146_s1	17.5208	9.44673
237	OR56B1-Hs01592738_s1	0.951519	294.418
238	OR56B4-Hs01024570_s1	2.27958	34.2265
239	OR5A1-Hs02339027_s1	2292.64	767.285
240	OR5A2-Hs01124477_s1	2053.12	435.839
241	OR5AC2-Hs01930174_s1	28.5333	15.5969
242	OR5AK2-Hs00923048_g1	5.85436	7.00636
243	N/A-Hs04231207_s1	82.8123	20.4851
244	OR5AN1-Hs01943422_s1	62.252	377.132
245	OR5AP2-Hs00943966_s1	0.247808	2.78239
246	N/A-Hs04231206_s1	233.031	64.9258
247	OR5AR1-Hs02339052_s1	5.41203	3.60273
248	OR5AS1-Hs02338604_s1	23.7615	6.11646
249	OR5AU1-Hs01597394_s1	15.0626	77.56
250	OR5B12-Hs01943460_s1	119.996	25.1853
251	OR5B17-Hs02340339_s1	9.51261	6.77845
252	N/A-Hs04231212_s1	20.8187	5.76643
253	OR5B2-Hs02340474_s1	171.767	31.847
254	OR5B21-Hs02339238_s1	6.81529	27.5024
255	OR5B3-Hs04231209_s1	32.6725	7.49185
256	OR5C1-Hs00979063_s1	4.038	187.734
257	OR5D13-Hs01940497_s1	4.83928	3.76453
258	OR5D14-Hs02342130_s1	4.41608	2.40058
259	OR5D16-Hs01025095_s1	0.0361691	2.09815
260	OR5D18-Hs01098611_s1	0.0370789	0.673809
261	N/A-Hs04231210_s1	4.60148	72.717
262	OR5F1-Hs01924277_g1	1.21906	1.3515
263	OR5H14-Hs02340433_g1	95.6493	35.6174
264	OR5H15-Hs02340442_sH	141.23	33.1
265	OR5H2-Hs02340320_g1	8.75622	4.94484
266	OR5H6-Hs02340310_g1	0.233537	1.52369
267	OR5I1-Hs00272615_s1	0.0814645	1.79068
268	OR5J2-Hs02340362_s1	7.48505	4.07338
269	OR5K1-Hs01059190_g1	9.48625	597.705
270	OR5K2-Hs01395135_g1	0.987486	46.0243
271	OR5K3-Hs02340450_s1	21.893	5.27305
272	OR5K4-Hs02340461_s1	6.23338	3.72079
273	OR5L1-Hs01592774_s1	6.05691	4.54858
274	OR5L2-Hs01595465_s1	3.0615	2.34442
275	OR5M10-Hs01943495_g1	130.956	39.8836
276	OR5M11-Hs01943937_s1	0.566354	0.356139
277	OR5M3-Hs02342153_g1	98.8965	26.6252
278	OR5M8-Hs02340164_s1	2.20705	1.34956
279	OR5M9-Hs02342156_s1	88.3858	26.9784
280	OR5P2-Hs00538043_s1	1.82984	451.711
281	OR5P3-Hs00538049_s1	1.52997	751.582
282	OR5R1-Hs02342170_s1	1.8972	1.09146
283	OR5T1-Hs02342171_s1	1.95769	20.6839
284	OR5T2-Hs00936039_s1	8.04057	4.99826
285	OR5T3-Hs02339060_s1	6.29472	4.62183
286	OR5V1-Hs00258301_s1	634.78	181.737
287	OR5W2-Hs01940454_s1	0.174726	2.43755
288	OR6A2-Hs04231194_s1	0.399846	118.985
289	OR6B1-Hs02339257_s1	905.733	160.329
290	OR6B2-Hs00957193_s1	0.228321	11.9678
291	OR6B3-Hs01372895_s1	0.654567	7.96387
292	OR6C1-Hs02342174_s1	139.889	43.2523
293	OR6C2-Hs02341416_s1	9.79913	65.7273
294	OR6C3-Hs01930172_s1	17.5652	10.276
295	OR6C4-Hs01675503_s1	394.946	140.696
296	OR6C6-Hs02340374_s1	10.2626	4.74006
297	OR6C65-Hs02340466_s1	0.886525	0.378423
298	OR6C68-Hs00999625_s1	2.75396	2.89688
299	OR6C70-Hs01675561_s1	67.2895	17.2676
300	OR6C74-Hs02340349_s1	9.23019	3.63642
301	OR6C75-Hs02340385_s1	56.1443	34.9664
302	OR6C76-Hs02339155_s1	68.9926	25.2456
303	OR6F1-Hs01054972_s1	2.01547	134.316
304	OR6K2-Hs01944099_s1	3.15766	1.79988
305	OR6K3-Hs00921604_s1	0.73959	12.5044
306	OR6K6-Hs03044088_s1	12.1292	5.29566
307	OR6K6-Hs02339166_s1	10.5996	4.10005
308	OR6M1-Hs02339286_s1	0.144676	3.76704
309	OR6N1-Hs01028485_s1	439.41	86.1485
310	OR6N2-Hs01595334_s1	2.13124	35.4698
311	OR6P1-Hs03988346_s1	0.479522	28.7245
312	OR6Q1-Hs01589256_s1	242.01	23.5805
313	OR6S1-Hs03043696_s1	4.17741	5.37607
314	OR6T1-Hs01943730_s1	89.2895	22.5919
315	OR6V1-Hs03044970_s1	1.59368	27.3995
316	OR6V1-Hs01073030_s1	1.93569	40.8278
317	OR6X1-Hs02339167_s1	0.495743	4.38404
318	OR6Y1-Hs02339184_s1	26.4866	32.0592
319	OR7A10-Hs01674520_s1	1.48739	7.93879
320	OR7A17-Hs00363967_s1	427.155	86.6027
321	OR7A5-Hs00758531_s1	3.86837	104.991
322	OR7C1-Hs01651292_s1	5.90645	1108.42
323	OR7C2-Hs00247330_s1	5.31965	3.39076
324	OR7D2-Hs01089409_s1	192.805	68.4088
325	OR7D4-Hs02339188_s1	282.879	74.4865
326	OR7E24-Hs03037708_s1	428.639	125.264
327	OR7G1-Hs02380047_s1	9.2448	5.00498
328	OR7G2-Hs01597165_s1	1.08472	27.8628
329	OR8A1-Hs02339204_s1	31.1717	15.6069
330	OR8B12-Hs00917778_s1	72.2222	15.8233
331	OR8B3;OR8B2-Hs03406100_gH	128.759	37.4676
332	OR8B4-Hs02339212_s1	9.35893	6.02133
333	OR8B8-Hs00602879_s1	206.559	36.7644
334	OR8D1-Hs01028128_s1	2402.48	558.492
335	OR8D2-Hs00893319_s1	3.45388	4.81528
336	OR8D4-Hs01089319_s1	101.957	18.9957
337	OR8G1-Hs01112403_s1	219.258	107.572
338	OR8G2-Hs02339372_s1	12.1567	6.98308
339	OR8G5-Hs00942596_s1	236.797	47.4557
340	OR8H1-Hs01943789_s1	93.3117	21.5797
341	OR8H2-Hs01022991_s1	69.8513	17.8045
342	OR8H3-Hs02339221_g1	4.94789	2.31998
343	OR8I2-Hs02340729_s1	1.23904	0.845173
344	OR8J1-Hs00990815_s1	19.5599	8.33359
345	OR8J3-Hs00996879_s1	344.255	78.2012
346	OR8K1-Hs02340717_s1	5.75388	9.58878
347	OR8K3-Hs01943810_s1	181.61	66.2544
348	OR8K5-Hs01940781_s1	8.31832	3.86021
349	N/A-Hs04231215_s1	13.0055	159.985
350	OR8S1-Hs02342198_m1	0.400112	0.105362
351	OR8U1;OR8U9-Hs02342207_s1	57.9488	31.7162
352	OR9A2-Hs01010356_s1	1.02021	609.176
353	OR9A4-Hs01939588_s1	4.15079	60.8462
354	OR9G4-Hs01128277_s1	3740.9	945.547
355	OR9G9-Hs03025877_gH	41.8045	12.8428
356	OR9I1-Hs01943822_s1	906.796	186.925
357	N/A-Hs04231214_s1	366.301	122.14
358	OR9K2-Hs01943929_s1	228.503	42.1084
359	OR9Q1-Hs01943832_s1	73.0705	33.9871
360	OR9Q2-Hs01944120_s1	264.688	48.4164
367	RIC8B-Hs00216798_m1	830.034	153.529
368	GNAL-Hs00181836_m1	0.763244	9442.44
369	RTP1-Hs00752380_s1	27.7173	272.323
370	CNGA2-Hs01377537_m1	3785.83	705.627
371	ADCY3-Hs00269618_m1	3.14357	23447.1
372	OBP2B;OBP2A-Hs00274352_m1	1.29149	50.2537
375	MRPL19-Hs00608519_m1	0.535101	14154.3
376	CASC3-Hs00201226_m1	0.939734	46320.8
377	POLR2A-Hs00172187_m1	2.49837	18941.7
378	CDKN1B-Hs00153277_m1	1.27574	63756.5
379	TBP-Hs99999910_m1	0.418336	4024.76
380	RPL30-Hs00265497_m1	5.29935	10492.7
381	PSMC4-Hs00197826_m1	0.834126	21763
382	YWHAZ-Hs00237047_m1	1.06676	14876.6
383	UBC-Hs00824723_m1	3.1032	471467
384	PPIA-Hs99999904_m1	0.388936	239755
NAP
