# Supplementary material for: Profiling of Olfactory Receptor Gene Expression in Whole Human Olfactory Mucosa
Source: PLoS One. 2014 May 6;9(5):e96333. doi: 10.1371/journal.pone.0096333 (PMC4011832; doi:10.1371/journal.pone.0096333)
Supplement: Table S5 — Comparison between the 2 studies by Verbeurgt et al. and by Keydar et al.: listing of 145 ORs that are expressed in the WHOM according to both studies and listing of 30 ORs that are not expressed in the WHOM according to both studies. (XLSX) [file pone.0096333.s006.xlsx]

## Sheet: Expressed in both studies
Comparison between the 2 studies by Verbeurgt et al. and by Keydar et al.
145 ORs that are expressed in the WHOM according to both studies
	Detector Name	Verbeurgt et al. (number of copies ≥5)	OE7 from Keydar et al. (FPKM≥0.1)
4	OR10A6-Hs01943048_s1	286.408	13.5
325	OR7D4-Hs02339188_s1	74.4865	5.5
354	OR9G4-Hs01128277_s1	945.547	5.3
100	OR2B11-Hs00988849_s1	364.721	4.3
321	OR7A5-Hs00758531_s1	104.991	3.7
50	OR13A1-Hs01102141_s1	126.945	3.4
339	OR8G5-Hs00942596_s1	47.4557	2.8
42	OR11G2-Hs02340403_s1	45.9044	2.6
334	OR8D1-Hs01028128_s1	558.492	2.3
292	OR6C1-Hs02342174_s1	43.2523	2.2
244	OR5AN1-Hs01943422_s1	377.132	2.1
289	OR6B1-Hs02339257_s1	160.329	2
293	OR6C2-Hs02341416_s1	65.7273	1.7
48	OR12D2-Hs00273815_s1	36.8126	1.7
303	OR6F1-Hs01054972_s1	134.316	1.5
239	OR5A1-Hs02339027_s1	767.285	1.4
29	OR10K2-Hs02341973_s1	94.8233	1.4
78	OR1J1-Hs02338853_s1	49.4064	1.4
283	OR5T1-Hs02342171_s1	20.6839	1.4
77	OR1I1-Hs02342095_s1	16.4151	1.4
94	OR2A5-Hs01114065_s1	232.16	1.3
24	OR10H5-Hs02338899_s1	197.648	1.3
286	OR5V1-Hs00258301_s1	181.737	1.3
358	OR9K2-Hs01943929_s1	42.1084	1.3
230	OR52N5-Hs01671748_s1	149.941	1.2
71	OR1D2-Hs00358011_s1	146.034	1.2
333	OR8B8-Hs00602879_s1	36.7644	1.2
269	OR5K1-Hs01059190_g1	597.705	1.1
93	OR2A25-Hs01661905_g1	102.681	1.1
249	OR5AU1-Hs01597394_s1	77.56	1.1
328	OR7G2-Hs01597165_s1	27.8628	1.1
229	OR52N4-Hs01592737_s1	260.645	1
139	OR2V2-Hs00950829_s1	165.639	0.9
320	OR7A17-Hs00363967_s1	86.6027	0.9
253	OR5B2-Hs02340474_s1	31.847	0.9
160	OR4D1-Hs01004392_s1	182.462	0.8
326	OR7E24-Hs03037708_s1	125.264	0.8
279	OR5M9-Hs02342156_s1	26.9784	0.8
234	OR56A3-Hs01069352_s1	13.8101	0.8
14	OR10G3-Hs01593747_s1	487.352	0.7
41	OR11A1-Hs00273816_s1	323.954	0.7
356	OR9I1-Hs01943822_s1	186.925	0.7
345	OR8J3-Hs00996879_s1	78.2012	0.7
347	OR8K3-Hs01943810_s1	66.2544	0.7
299	OR6C70-Hs01675561_s1	17.2676	0.7
143	OR2Z1-Hs01584776_s1	11.6817	0.7
309	OR6N1-Hs01028485_s1	86.1485	0.6
270	OR5K2-Hs01395135_g1	46.0243	0.6
80	OR1J4-Hs01593115_s1	33.467	0.6
161	OR4D10-Hs02342057_s1	10.3344	0.6
237	OR56B1-Hs01592738_s1	294.418	0.5
141	OR2W3-Hs02576575_s1	255.15	0.5
199	OR51I1-Hs00901363_s1	221.37	0.5
1	OR10A3-Hs00939787_s1	46.5855	0.5
66	OR14J1-Hs01589184_s1	24.6163	0.5
194	OR51E2-Hs04231197_m1	16.0692	0.5
193	OR51E1-Hs00379183_m1	169.859	0.4
20	OR10H1-Hs00273845_s1	107.298	0.4
122	OR2M3-Hs02338988_s1	89.7307	0.4
121	OR2M2-Hs01058776_gH	66.9199	0.4
209	OR52A5-Hs01589516_s1	56.7563	0.4
115	OR2K2-Hs01015091_s1	43.1395	0.4
207	OR52A1-Hs01050315_s1	39.9928	0.4
318	OR6Y1-Hs02339184_s1	32.0592	0.4
40	OR10Z1-Hs02341983_s1	29.4597	0.4
198	OR51G2-Hs00942334_s1	26.0049	0.4
250	OR5B12-Hs01943460_s1	25.1853	0.4
336	OR8D4-Hs01089319_s1	18.9957	0.4
329	OR8A1-Hs02339204_s1	15.6069	0.4
241	OR5AC2-Hs01930174_s1	15.5969	0.4
45	OR11H6-Hs02341998_s1	14.7239	0.4
305	OR6K3-Hs00921604_s1	12.5044	0.4
327	OR7G1-Hs02380047_s1	5.00498	0.4
104	OR2D2-Hs00999189_s1	321.654	0.3
59	OR13G1-Hs00999699_s1	311.886	0.3
99	OR2AT4-Hs02339277_s1	209.329	0.3
89	OR1Q1-Hs01013981_s1	191.799	0.3
97	OR2AG2-Hs02338961_s1	142.897	0.3
175	OR4K2-Hs02340401_s1	92.6157	0.3
44	OR11H4-Hs01943152_s1	63.8547	0.3
353	OR9A4-Hs01939588_s1	60.8462	0.3
310	OR6N2-Hs01595334_s1	35.4698	0.3
228	OR52N2-Hs01010391_s1	33.0906	0.3
181	OR4N5-Hs01943405_s1	32.3561	0.3
163	OR4D2-Hs00962379_s1	17.7304	0.3
330	OR8B12-Hs00917778_s1	15.8233	0.3
52	OR13C3-Hs02338626_s1	6.3985	0.3
248	OR5AS1-Hs02338604_s1	6.11646	0.3
280	OR5P2-Hs00538043_s1	451.711	0.2
126	OR2S2-Hs00252047_s1	199.978	0.2
256	OR5C1-Hs00979063_s1	187.734	0.2
86	OR1M1-Hs01125256_s1	138.282	0.2
107	OR2F1;OR2F2-Hs00534717_s1	111.48	0.2
190	OR51B2-Hs00264165_s1	83.6849	0.2
88	OR1N2-Hs02338872_s1	79.5093	0.2
107	OR2F1;OR2F2-Hs00534717_s1	64.7526	0.2
87	OR1N1-Hs02597671_s1	56.2979	0.2
331	OR8B3;OR8B2-Hs03406100_gH	37.4676	0.2
301	OR6C75-Hs02340385_s1	34.9664	0.2
351	OR8U1;OR8U9-Hs02342207_s1	31.7162	0.2
79	OR1J2-Hs00979082_s1	28.3073	0.2
277	OR5M3-Hs02342153_g1	26.6252	0.2
302	OR6C76-Hs02339155_s1	25.2456	0.2
145	OR3A2-Hs01635424_s1	21.023	0.2
73	OR1E1;OR1E2-Hs00243401_s1	17.9723	0.2
33	OR10S1-Hs02341971_s1	14.04	0.2
196	OR51F2-Hs01058070_s1	12.3881	0.2
216	OR52E4-Hs01087940_s1	11.2259	0.2
27	OR10J5-Hs02338915_s1	9.5695	0.2
291	OR6B3-Hs01372895_s1	7.96387	0.2
13	OR10G2-Hs01593740_s1	6.42733	0.2
22	OR10H3-Hs00601616_s1	5.58049	0.2
192	OR51D1-Hs01010400_s1	5.54618	0.2
142	OR2Y1-Hs02340050_s1	5.36934	0.2
281	OR5P3-Hs00538049_s1	751.582	0.1
219	OR52H1-Hs01661724_s1	533.894	0.1
6	OR10AD1-Hs01000430_s1	221.228	0.1
166	OR4D9-Hs02342081_s1	190.642	0.1
191	OR51B4-Hs00264159_s1	178.522	0.1
232	OR52W1-Hs01378094_s1	167.093	0.1
288	OR6A2-Hs04231194_s1	118.985	0.1
337	OR8G1-Hs01112403_s1	107.572	0.1
61	OR13J1-Hs00913916_s1	83.6055	0.1
114	OR2J3-Hs01943871_g1	81.6161	0.1
102	OR2C1-Hs00273443_s1	78.4623	0.1
105	OR2D3-Hs01597124_s1	73.243	0.1
31	OR10Q1-Hs02341956_s1	57.1964	0.1
221	OR52I2-Hs01054978_s1	56.3243	0.1
183	OR4Q3-Hs02341514_g1	49.8653	0.1
62	OR14A16-Hs04231208_s1	49.7609	0.1
360	OR9Q2-Hs01944120_s1	48.4164	0.1
275	OR5M10-Hs01943495_g1	39.8836	0.1
235	OR56A4-Hs02339141_s1	36.5016	0.1
263	OR5H14-Hs02340433_g1	35.6174	0.1
210	OR52B2-Hs00984565_s1	33.6912	0.1
264	OR5H15-Hs02340442_sH	33.1	0.1
57	OR13D1-Hs02338929_s1	25.8552	0.1
341	OR8H2-Hs01022991_s1	17.8045	0.1
217	OR52E6-Hs00901379_sH	15.9363	0.1
225	OR52L1-Hs02339119_g1	14.1556	0.1
17	OR10G7-Hs01943065_g1	13.4169	0.1
189	OR51A7-Hs00983744_s1	10.7989	0.1
294	OR6C3-Hs01930172_s1	10.276	0.1
255	OR5B3-Hs04231209_s1	7.49185	0.1
306	OR6K6-Hs03044088_s1	5.29566	0.1

## Sheet: Not expressed in both studies
Comparison between the 2 studies by Verbeurgt et al. and by Keydar et al.
30 ORs that are not expressed in the WHOM according to both studies
Well	Detector Name	Verbeurgt et al. (number of copies <5)	OE7 from Keydar et al. (FPKM<0.1)
265	OR5H2-Hs02340320_g1	4.94484	0
335	OR8D2-Hs00893319_s1	4.81528	0
55	OR13C8-Hs01104244_s1	4.70891	0
285	OR5T3-Hs02339060_s1	4.62183	0
317	OR6X1-Hs02339167_s1	4.38404	0
37	OR10V1-Hs02340201_s1	4.31137	0
187	OR4X2-Hs00974978_s1	3.3411	0
298	OR6C68-Hs00999625_s1	2.89688	0
245	OR5AP2-Hs00943966_s1	2.78239	0
58	OR13F1-Hs02338937_s1	2.58138	0
215	OR52E2-Hs00951806_s1	2.47126	0
258	OR5D14-Hs02342130_s1	2.40058	0
195	OR51F1-Hs02339078_s1	2.10942	0
259	OR5D16-Hs01025095_s1	2.09815	0
39	OR10X1-Hs00935608_s1	2.05223	0
266	OR5H6-Hs02340310_g1	1.52369	0
158	OR4C46-Hs01894192_g1	1.21537	0
152	OR4C12-Hs01686818_s1	1.05724	0
173	OR4K15-Hs00931285_s1	1.01037	0
180	OR4N4;LOC727924-Hs02597016_gH	0.98843	0
343	OR8I2-Hs02340729_s1	0.845173	0
155	OR4C16-Hs02342052_s1	0.799369	0
26	OR10J3-Hs01943092_s1	0.78718	0
149	OR4A5-Hs01944059_g1	0.739561	0
260	OR5D18-Hs01098611_s1	0.673809	0
177	OR4L1-Hs02342104_s1	0.453883	0
297	OR6C65-Hs02340466_s1	0.378423	0
276	OR5M11-Hs01943937_s1	0.356139	0
148	OR4A15-Hs00913941_s1	0.317912	0
153	OR4C13-Hs01597103_g1	0.250138	0
