# Supplementary material for: Profiling of Olfactory Receptor Gene Expression in Whole Human Olfactory Mucosa
Source: PLoS One. 2014 May 6;9(5):e96333. doi: 10.1371/journal.pone.0096333 (PMC4011832; doi:10.1371/journal.pone.0096333)
Supplement: Table S6 — Comparison between the 2 studies by Verbeurgt et al. and by Zhang et al.: listing of 142 ORs that are expressed in the WHOM according to both studies and listing of 34 ORs that are not expressed in the WHOM according to both studies. (XLSX) [file pone.0096333.s007.xlsx]

## Sheet: Expressed in both studies
Comparison between the 2 studies by Verbeurgt et al. and by Zhang et al.
142 ORs that are expressed in the WHOM according to both studies
Well	Detector Name	Verbeurgt et al. (ratio WHOM/IT≥2)	Zhang et al. (p value <0.01)
354	OR9G4-Hs01128277_s1	3740.9	6.69656e-06
334	OR8D1-Hs01028128_s1	2402.48	8.73101e-06
240	OR5A2-Hs01124477_s1	2053.12	6.65549e-05
41	OR11A1-Hs00273816_s1	1583.58	0.000764778
356	OR9I1-Hs01943822_s1	906.796	1.05265e-05
289	OR6B1-Hs02339257_s1	905.733	0.00146963
24	OR10H5-Hs02338899_s1	569.73	0.00055288
20	OR10H1-Hs00273845_s1	520.105	0.00641857
175	OR4K2-Hs02340401_s1	452.382	1.13664e-05
309	OR6N1-Hs01028485_s1	439.41	2.25829e-05
326	OR7E24-Hs03037708_s1	428.639	0.000334574
320	OR7A17-Hs00363967_s1	427.155	8.17083e-06
88	OR1N2-Hs02338872_s1	424.795	0.00184849
295	OR6C4-Hs01675503_s1	394.946	0.00109049
345	OR8J3-Hs00996879_s1	344.255	5.71875e-07
136	OR2T6-Hs01025100_s1	317.619	3.5364e-06
325	OR7D4-Hs02339188_s1	282.879	5.12787e-05
123	OR2M4-Hs01087444_s1	244.875	0.00202337
312	OR6Q1-Hs01589256_s1	242.01	0.000206621
339	OR8G5-Hs00942596_s1	236.797	0.00290636
106	OR2F1-Hs00893506_s1	206.816	0.00267359
333	OR8B8-Hs00602879_s1	206.559	0.000871977
183	OR4Q3-Hs02341514_g1	188.621	0.000760386
347	OR8K3-Hs01943810_s1	181.61	0.00292317
210	OR52B2-Hs00984565_s1	179.452	3.31336e-05
235	OR56A4-Hs02339141_s1	172.431	0.00111519
40	OR10Z1-Hs02341983_s1	153.711	0.00107581
172	OR4K14-Hs01597329_s1	141.614	0.00474997
264	OR5H15-Hs02340442_sH	141.23	8.17397e-08
292	OR6C1-Hs02342174_s1	139.889	0.000406566
113	OR2J2-Hs00852484_g1	134.271	0.000490323
275	OR5M10-Hs01943495_g1	130.956	0.000174599
48	OR12D2-Hs00273815_s1	129.032	0.00676754
201	OR51L1-Hs01593103_s1	113.94	3.51469e-05
15	OR10G4-Hs01943057_g1	111.455	4.65678e-07
209	OR52A5-Hs01589516_s1	103.507	0.00062971
277	OR5M3-Hs02342153_g1	98.8965	0.000853071
340	OR8H1-Hs01943789_s1	93.3117	8.92308e-07
130	OR2T12-Hs01690572_s1	92.1712	1.93536e-06
279	OR5M9-Hs02342156_s1	88.3858	0.00554401
359	OR9Q1-Hs01943832_s1	73.0705	0.000879815
330	OR8B12-Hs00917778_s1	72.2222	0.0013984
341	OR8H2-Hs01022991_s1	69.8513	0.000742461
299	OR6C70-Hs01675561_s1	67.2895	0.000404862
234	OR56A3-Hs01069352_s1	63.4605	0.000117657
33	OR10S1-Hs02341971_s1	62.9677	0.000187084
244	OR5AN1-Hs01943422_s1	62.252	0.00280306
4	OR10A6-Hs01943048_s1	61.8739	0.00336073
351	OR8U1;OR8U9-Hs02342207_s1	57.9488	4.49434e-05
99	OR2AT4-Hs02339277_s1	57.205	0.00375819
301	OR6C75-Hs02340385_s1	56.1443	0.00271275
17	OR10G7-Hs01943065_g1	51.8178	0.000215527
218	OR52E8-Hs01089906_g1	50.377	1.55596e-05
161	OR4D10-Hs02342057_s1	49.2131	1.8304e-05
73	OR1E1;OR1E2-Hs00243401_s1	45.6485	0.00124523
143	OR2Z1-Hs01584776_s1	45.13	0.000986515
27	OR10J5-Hs02338915_s1	41.6914	0.00450598
188	OR51A2;OR51A4-Hs03406069_gH	40.4791	0.00635787
14	OR10G3-Hs01593747_s1	34.9237	0.00247568
255	OR5B3-Hs04231209_s1	32.6725	0.00146315
52	OR13C3-Hs02338626_s1	31.5357	0.00435956
329	OR8A1-Hs02339204_s1	31.1717	0.000973925
134	OR2T4-Hs01378246_s1	30.0085	0.00426509
318	OR6Y1-Hs02339184_s1	26.4866	0.000273941
67	OR1A1-Hs00274332_s1	25.5126	0.00510463
248	OR5AS1-Hs02338604_s1	23.7615	0.000526978
271	OR5K3-Hs02340450_s1	21.893	0.00231261
206	OR51V1-Hs01073087_s1	20.5079	8.7149e-05
344	OR8J1-Hs00990815_s1	19.5599	1.13585e-06
37	OR10V1-Hs02340201_s1	17.6707	3.37483e-05
109	OR2G3-Hs01675482_s1	17.5768	0.000280468
236	OR56A5-Hs01015146_s1	17.5208	0.000716832
205	OR51T1-Hs00901353_s1	15.9069	0.00334083
249	OR5AU1-Hs01597394_s1	15.0626	0.00998266
154	OR4C15-Hs02340073_s1	14.3436	0.00540486
165	OR4D6-Hs01943315_s1	13.9288	0.0023204
55	OR13C8-Hs01104244_s1	12.2486	0.00239646
231	OR52R1-Hs03003961_s1	12.1453	7.48258e-05
306	OR6K6-Hs03044088_s1	12.1292	0.000105241
74	OR1E2-Hs01059088_s1	12.0553	6.43695e-06
139	OR2V2-Hs00950829_s1	11.2809	0.00141433
7	OR10AG1-Hs02340356_s1	11.171	1.13683e-05
112	OR2H2-Hs00819106_s1	10.6768	0.00298999
307	OR6K6-Hs02339166_s1	10.5996	0.000105241
296	OR6C6-Hs02340374_s1	10.2626	0.00535828
269	OR5K1-Hs01059190_g1	9.48625	1.58335e-05
150	OR4B1-Hs01672364_s1	9.44659	0.00147215
332	OR8B4-Hs02339212_s1	9.35893	0.00231854
327	OR7G1-Hs02380047_s1	9.2448	0.000644193
300	OR6C74-Hs02340349_s1	9.23019	2.45329e-06
34	OR10T2-Hs02338920_s1	9.03665	4.06877e-05
265	OR5H2-Hs02340320_g1	8.75622	0.000972635
284	OR5T2-Hs00936039_s1	8.04057	0.00207459
268	OR5J2-Hs02340362_s1	7.48505	8.44473e-05
146	OR3A3-Hs00922782_s1	7.44381	0.00817042
222	OR52J3-Hs00951803_s1	7.42389	0.000228925
121	OR2M2-Hs01058776_gH	7.25267	0.00020919
22	OR10H3-Hs00601616_s1	7.14295	0.00107458
79	OR1J2-Hs00979082_s1	6.87499	0.00534805
71	OR1D2-Hs00358011_s1	6.84117	0.000533156
78	OR1J1-Hs02338853_s1	6.80836	3.67603e-06
58	OR13F1-Hs02338937_s1	6.41096	0.00612852
285	OR5T3-Hs02339060_s1	6.29472	5.33118e-06
272	OR5K4-Hs02340461_s1	6.23338	0.000193434
273	OR5L1-Hs01592774_s1	6.05691	0.000144188
242	OR5AK2-Hs00923048_g1	5.85436	1.77323e-05
346	OR8K1-Hs02340717_s1	5.75388	1.43451e-05
247	OR5AR1-Hs02339052_s1	5.41203	1.68222e-05
323	OR7C2-Hs00247330_s1	5.31965	0.00527681
187	OR4X2-Hs00974978_s1	5.05863	0.000244974
342	OR8H3-Hs02339221_g1	4.94789	0.000462804
257	OR5D13-Hs01940497_s1	4.83928	4.98194e-05
208	OR52A4-Hs01378245_s1	4.75095	3.94686e-05
258	OR5D14-Hs02342130_s1	4.41608	2.79808e-05
313	OR6S1-Hs03043696_s1	4.17741	0.000105221
353	OR9A4-Hs01939588_s1	4.15079	0.00622115
256	OR5C1-Hs00979063_s1	4.038	0.000451385
321	OR7A5-Hs00758531_s1	3.86837	0.00102641
114	OR2J3-Hs01943871_g1	3.51416	0.000564491
19	OR10G9-Hs01940426_s1	3.18424	0.000146113
100	OR2B11-Hs00988849_s1	3.17079	0.00359002
304	OR6K2-Hs01944099_s1	3.15766	0.000749137
202	OR51M1-Hs01671771_s1	3.09053	0.00317083
274	OR5L2-Hs01595465_s1	3.0615	0.000278776
39	OR10X1-Hs00935608_s1	2.97678	0.00848656
101	OR2B3-Hs00937283_s1	2.91401	0.000871668
223	OR52K1-Hs02339116_s1	2.89005	0.00384645
50	OR13A1-Hs01102141_s1	2.88862	0.000472906
298	OR6C68-Hs00999625_s1	2.75396	4.71461e-05
69	OR1B1-Hs02338844_s1	2.7232	0.000298459
173	OR4K15-Hs00931285_s1	2.63431	0.00674823
162	OR4D11-Hs02342067_s1	2.58619	1.4725e-05
219	OR52H1-Hs01661724_s1	2.55054	0.000402378
84	OR1L4-Hs01589307_s1	2.53127	0.000433822
229	OR52N4-Hs01592737_s1	2.3377	0.0012531
51	OR13C2-Hs01587074_sH	2.32755	0.00646138
203	OR51Q1-Hs01673761_s1	2.30011	0.00414772
238	OR56B4-Hs01024570_s1	2.27958	0.0054981
278	OR5M8-Hs02340164_s1	2.20705	0.00129551
115	OR2K2-Hs01015091_s1	2.14217	0.000986954
310	OR6N2-Hs01595334_s1	2.13124	0.00871941
125	OR2M7-Hs01069375_g1	2.00836	0.00703546

## Sheet: Not expressed in both studies
Comparison between the 2 studies by Verbeurgt et al. and by Zhang et al.
34 ORs that are not expressed in the WHOM according to both studies
Well	Detector Name	Verbeurgt et al (ratio WHOM/IT<2)	Zhang et al (p value ≥0.01)
316	OR6V1-Hs01073030_s1	1.93569	0.045905
85	OR1L6-Hs03987776_s1	1.86831	0.0295998
164	OR4D5-Hs01594807_s1	1.80873	0.037534
6	OR10AD1-Hs01000430_s1	1.7672	0.0737645
56	OR13C9-Hs01875961_s1	1.74258	0.0121305
117	OR2L13-Hs00380097_m1	1.71906	0.0343211
315	OR6V1-Hs03044970_s1	1.59368	0.045905
168	OR4F15-Hs01098626_s1	1.57018	0.043347
141	OR2W3-Hs02576575_s1	1.30391	0.0922731
213	OR52D1-Hs01673781_s1	1.27652	0.0165326
152	OR4C12-Hs01686818_s1	1.05532	0.0186995
352	OR9A2-Hs01010356_s1	1.02021	0.0266009
297	OR6C65-Hs02340466_s1	0.886525	0.0991619
82	OR1L1-Hs00950222_s1	0.824861	0.449843
3	OR10A5-Hs04231221_s1	0.771381	0.0118679
177	OR4L1-Hs02342104_s1	0.760583	0.0186011
305	OR6K3-Hs00921604_s1	0.73959	0.123342
5	OR10A7-Hs02339256_s1	0.734083	0.108504
291	OR6B3-Hs01372895_s1	0.654567	0.133765
311	OR6P1-Hs03988346_s1	0.479522	0.0640275
153	OR4C13-Hs01597103_g1	0.474509	0.0513833
140	OR2W1-Hs00258399_s1	0.469744	0.0370248
30	OR10P1-Hs01675517_s1	0.456088	0.214127
288	OR6A2-Hs04231194_s1	0.399846	0.0624252
159	OR4C6-Hs01943294_s1	0.28219	0.0873811
290	OR6B2-Hs00957193_s1	0.228321	0.027104
197	OR51G1-Hs01084257_s1	0.216256	0.0440575
287	OR5W2-Hs01940454_s1	0.174726	0.16592
118	OR2L2-Hs04183930_s1	0.152717	0.0158964
308	OR6M1-Hs02339286_s1	0.144676	0.0352414
18	OR10G8-Hs01943069_g1	0.127388	0.0123556
76	OR1G1-Hs00243418_s1	0.102784	0.0117627
215	OR52E2-Hs00951806_s1	0.1014	0.0927932
149	OR4A5-Hs01944059_g1	0.0901385	0.101141
